# Supplementary material for: Exploring novel alkane-degradation pathways in uncultured bacteria from the North Atlantic Ocean
Source: mSystems. 2023 Sep 13;8(5):e00619-23. doi: 10.1128/msystems.00619-23 (PMC10654063; doi:10.1128/msystems.00619-23)
Supplement: Table S8 — KEGG-based functional annotation of the enzymes that are only present in our MAGs that belong to the Oceanobacter-related bacteria and are absent in the Oceanobacter reference genomes. [file msystems.00619-23-s0009.xlsx]

## Sheet: Sp8
		Supplementary Table 8. KEGG-based functional annotation of the enzymes that are only present in our MAGs that belong to the Oceanobacter-related bacteria and absent in the Oceanobacter refence genomes. The first four columns represent the KEGG modules and pathways. The following three represent the main biogeochemical cycle categories described in the DiTings pipeline (https://github.com/xuechunx…
		Module	Module_description	Pathway	Pathway_description	Cycle	Pathway_cycle	Detail_cycle	Genes	Gene_description	Enzyme	KO	rbims_pathway	rbims_sub_pathway	SIP1_5_Bin18-g_Oleibacter	SIP_5_Bin19-s_Thalassolituus oleivorans	SIP_5_Bin5-s_Thalassolituus oleivorans	SIP_700_Bin15-g_Oleibacter	SIP_700_Bin21-g_Oleibacter
		---	---	map02024	Quorum sensing	---	---	---	bapA	---	---	K20276	---	---	1	0	0	1	1
		---	---	---	---	---	---	---	tfoX	---	---	K07343	---	---	1	1	1	1	1
		---	---	map02025	Biofilm formation - Pseudomonas aeruginosa	---	---	---	ladS	---	---	K20971	---	---	7	8	4	8	8
		---	---	---	---	---	---	---	ybgC	---	---	K07107	---	---	4	6	4	4	4
		M00088	Ketone body biosynthesis, acetyl-CoA => acetoacetate/3-hydroxybutyrate/acetone	map00071	Fatty acid degradation	Carbon fixation	Hydroxypropionate-hydroxybutylate cycle	E2.3.1.9, atoB; acetyl-CoA C-acetyltransferase [EC:2.3.1.9]	ACAT, atoB	---	ec:2.3.1.9	K00626	---	---	3	5	5	5	5
		M00088	Ketone body biosynthesis, acetyl-CoA => acetoacetate/3-hydroxybutyrate/acetone	map00071	Fatty acid degradation	Carbon fixation	Dicarboxylate-hydroxybutyrate cycle	E2.3.1.9, atoB; acetyl-CoA C-acetyltransferase [EC:2.3.1.9]	ACAT, atoB	---	ec:2.3.1.9	K00626	---	---	3	5	5	5	5
		M00095	C5 isoprenoid biosynthesis, mevalonate pathway	map00071	Fatty acid degradation	Carbon fixation	Hydroxypropionate-hydroxybutylate cycle	E2.3.1.9, atoB; acetyl-CoA C-acetyltransferase [EC:2.3.1.9]	ACAT, atoB	---	ec:2.3.1.9	K00626	---	---	3	5	5	5	5
		M00095	C5 isoprenoid biosynthesis, mevalonate pathway	map00071	Fatty acid degradation	Carbon fixation	Dicarboxylate-hydroxybutyrate cycle	E2.3.1.9, atoB; acetyl-CoA C-acetyltransferase [EC:2.3.1.9]	ACAT, atoB	---	ec:2.3.1.9	K00626	---	---	3	5	5	5	5
		M00373	Ethylmalonyl pathway	map00071	Fatty acid degradation	Carbon fixation	Hydroxypropionate-hydroxybutylate cycle	E2.3.1.9, atoB; acetyl-CoA C-acetyltransferase [EC:2.3.1.9]	ACAT, atoB	---	ec:2.3.1.9	K00626	---	---	3	5	5	5	5
		M00373	Ethylmalonyl pathway	map00071	Fatty acid degradation	Carbon fixation	Dicarboxylate-hydroxybutyrate cycle	E2.3.1.9, atoB; acetyl-CoA C-acetyltransferase [EC:2.3.1.9]	ACAT, atoB	---	ec:2.3.1.9	K00626	---	---	3	5	5	5	5
		M00374	Dicarboxylate-hydroxybutyrate cycle	map00071	Fatty acid degradation	Carbon fixation	Hydroxypropionate-hydroxybutylate cycle	E2.3.1.9, atoB; acetyl-CoA C-acetyltransferase [EC:2.3.1.9]	ACAT, atoB	---	ec:2.3.1.9	K00626	---	---	3	5	5	5	5
		M00374	Dicarboxylate-hydroxybutyrate cycle	map00071	Fatty acid degradation	Carbon fixation	Dicarboxylate-hydroxybutyrate cycle	E2.3.1.9, atoB; acetyl-CoA C-acetyltransferase [EC:2.3.1.9]	ACAT, atoB	---	ec:2.3.1.9	K00626	---	---	3	5	5	5	5
		M00375	Hydroxypropionate-hydroxybutylate cycle	map00071	Fatty acid degradation	Carbon fixation	Hydroxypropionate-hydroxybutylate cycle	E2.3.1.9, atoB; acetyl-CoA C-acetyltransferase [EC:2.3.1.9]	ACAT, atoB	---	ec:2.3.1.9	K00626	---	---	3	5	5	5	5
		M00375	Hydroxypropionate-hydroxybutylate cycle	map00071	Fatty acid degradation	Carbon fixation	Dicarboxylate-hydroxybutyrate cycle	E2.3.1.9, atoB; acetyl-CoA C-acetyltransferase [EC:2.3.1.9]	ACAT, atoB	---	ec:2.3.1.9	K00626	---	---	3	5	5	5	5
		M00849	C5 isoprenoid biosynthesis, mevalonate pathway, archaea	map00071	Fatty acid degradation	Carbon fixation	Hydroxypropionate-hydroxybutylate cycle	E2.3.1.9, atoB; acetyl-CoA C-acetyltransferase [EC:2.3.1.9]	ACAT, atoB	---	ec:2.3.1.9	K00626	---	---	3	5	5	5	5
		M00849	C5 isoprenoid biosynthesis, mevalonate pathway, archaea	map00071	Fatty acid degradation	Carbon fixation	Dicarboxylate-hydroxybutyrate cycle	E2.3.1.9, atoB; acetyl-CoA C-acetyltransferase [EC:2.3.1.9]	ACAT, atoB	---	ec:2.3.1.9	K00626	---	---	3	5	5	5	5
		M00957	Lysine degradation, bacteria, L-lysine => glutarate => succinate/acetyl-CoA	map00071	Fatty acid degradation	Carbon fixation	Hydroxypropionate-hydroxybutylate cycle	E2.3.1.9, atoB; acetyl-CoA C-acetyltransferase [EC:2.3.1.9]	ACAT, atoB	---	ec:2.3.1.9	K00626	---	---	3	5	5	5	5
		M00957	Lysine degradation, bacteria, L-lysine => glutarate => succinate/acetyl-CoA	map00071	Fatty acid degradation	Carbon fixation	Dicarboxylate-hydroxybutyrate cycle	E2.3.1.9, atoB; acetyl-CoA C-acetyltransferase [EC:2.3.1.9]	ACAT, atoB	---	ec:2.3.1.9	K00626	---	---	3	5	5	5	5
		M00088	Ketone body biosynthesis, acetyl-CoA => acetoacetate/3-hydroxybutyrate/acetone	map00280	Valine, leucine and isoleucine degradation	Carbon fixation	Hydroxypropionate-hydroxybutylate cycle	E2.3.1.9, atoB; acetyl-CoA C-acetyltransferase [EC:2.3.1.9]	ACAT, atoB	---	ec:2.3.1.9	K00626	---	---	3	5	5	5	5
		M00088	Ketone body biosynthesis, acetyl-CoA => acetoacetate/3-hydroxybutyrate/acetone	map00280	Valine, leucine and isoleucine degradation	Carbon fixation	Dicarboxylate-hydroxybutyrate cycle	E2.3.1.9, atoB; acetyl-CoA C-acetyltransferase [EC:2.3.1.9]	ACAT, atoB	---	ec:2.3.1.9	K00626	---	---	3	5	5	5	5
		M00095	C5 isoprenoid biosynthesis, mevalonate pathway	map00280	Valine, leucine and isoleucine degradation	Carbon fixation	Hydroxypropionate-hydroxybutylate cycle	E2.3.1.9, atoB; acetyl-CoA C-acetyltransferase [EC:2.3.1.9]	ACAT, atoB	---	ec:2.3.1.9	K00626	---	---	3	5	5	5	5
		M00095	C5 isoprenoid biosynthesis, mevalonate pathway	map00280	Valine, leucine and isoleucine degradation	Carbon fixation	Dicarboxylate-hydroxybutyrate cycle	E2.3.1.9, atoB; acetyl-CoA C-acetyltransferase [EC:2.3.1.9]	ACAT, atoB	---	ec:2.3.1.9	K00626	---	---	3	5	5	5	5
		M00373	Ethylmalonyl pathway	map00280	Valine, leucine and isoleucine degradation	Carbon fixation	Hydroxypropionate-hydroxybutylate cycle	E2.3.1.9, atoB; acetyl-CoA C-acetyltransferase [EC:2.3.1.9]	ACAT, atoB	---	ec:2.3.1.9	K00626	---	---	3	5	5	5	5
		M00373	Ethylmalonyl pathway	map00280	Valine, leucine and isoleucine degradation	Carbon fixation	Dicarboxylate-hydroxybutyrate cycle	E2.3.1.9, atoB; acetyl-CoA C-acetyltransferase [EC:2.3.1.9]	ACAT, atoB	---	ec:2.3.1.9	K00626	---	---	3	5	5	5	5
		M00374	Dicarboxylate-hydroxybutyrate cycle	map00280	Valine, leucine and isoleucine degradation	Carbon fixation	Hydroxypropionate-hydroxybutylate cycle	E2.3.1.9, atoB; acetyl-CoA C-acetyltransferase [EC:2.3.1.9]	ACAT, atoB	---	ec:2.3.1.9	K00626	---	---	3	5	5	5	5
		M00374	Dicarboxylate-hydroxybutyrate cycle	map00280	Valine, leucine and isoleucine degradation	Carbon fixation	Dicarboxylate-hydroxybutyrate cycle	E2.3.1.9, atoB; acetyl-CoA C-acetyltransferase [EC:2.3.1.9]	ACAT, atoB	---	ec:2.3.1.9	K00626	---	---	3	5	5	5	5
		M00375	Hydroxypropionate-hydroxybutylate cycle	map00280	Valine, leucine and isoleucine degradation	Carbon fixation	Hydroxypropionate-hydroxybutylate cycle	E2.3.1.9, atoB; acetyl-CoA C-acetyltransferase [EC:2.3.1.9]	ACAT, atoB	---	ec:2.3.1.9	K00626	---	---	3	5	5	5	5
		M00375	Hydroxypropionate-hydroxybutylate cycle	map00280	Valine, leucine and isoleucine degradation	Carbon fixation	Dicarboxylate-hydroxybutyrate cycle	E2.3.1.9, atoB; acetyl-CoA C-acetyltransferase [EC:2.3.1.9]	ACAT, atoB	---	ec:2.3.1.9	K00626	---	---	3	5	5	5	5
		M00849	C5 isoprenoid biosynthesis, mevalonate pathway, archaea	map00280	Valine, leucine and isoleucine degradation	Carbon fixation	Hydroxypropionate-hydroxybutylate cycle	E2.3.1.9, atoB; acetyl-CoA C-acetyltransferase [EC:2.3.1.9]	ACAT, atoB	---	ec:2.3.1.9	K00626	---	---	3	5	5	5	5
		M00849	C5 isoprenoid biosynthesis, mevalonate pathway, archaea	map00280	Valine, leucine and isoleucine degradation	Carbon fixation	Dicarboxylate-hydroxybutyrate cycle	E2.3.1.9, atoB; acetyl-CoA C-acetyltransferase [EC:2.3.1.9]	ACAT, atoB	---	ec:2.3.1.9	K00626	---	---	3	5	5	5	5
		M00957	Lysine degradation, bacteria, L-lysine => glutarate => succinate/acetyl-CoA	map00280	Valine, leucine and isoleucine degradation	Carbon fixation	Hydroxypropionate-hydroxybutylate cycle	E2.3.1.9, atoB; acetyl-CoA C-acetyltransferase [EC:2.3.1.9]	ACAT, atoB	---	ec:2.3.1.9	K00626	---	---	3	5	5	5	5
		M00957	Lysine degradation, bacteria, L-lysine => glutarate => succinate/acetyl-CoA	map00280	Valine, leucine and isoleucine degradation	Carbon fixation	Dicarboxylate-hydroxybutyrate cycle	E2.3.1.9, atoB; acetyl-CoA C-acetyltransferase [EC:2.3.1.9]	ACAT, atoB	---	ec:2.3.1.9	K00626	---	---	3	5	5	5	5
		M00088	Ketone body biosynthesis, acetyl-CoA => acetoacetate/3-hydroxybutyrate/acetone	map00310	Lysine degradation	Carbon fixation	Hydroxypropionate-hydroxybutylate cycle	E2.3.1.9, atoB; acetyl-CoA C-acetyltransferase [EC:2.3.1.9]	ACAT, atoB	---	ec:2.3.1.9	K00626	---	---	3	5	5	5	5
		M00088	Ketone body biosynthesis, acetyl-CoA => acetoacetate/3-hydroxybutyrate/acetone	map00310	Lysine degradation	Carbon fixation	Dicarboxylate-hydroxybutyrate cycle	E2.3.1.9, atoB; acetyl-CoA C-acetyltransferase [EC:2.3.1.9]	ACAT, atoB	---	ec:2.3.1.9	K00626	---	---	3	5	5	5	5
		M00095	C5 isoprenoid biosynthesis, mevalonate pathway	map00310	Lysine degradation	Carbon fixation	Hydroxypropionate-hydroxybutylate cycle	E2.3.1.9, atoB; acetyl-CoA C-acetyltransferase [EC:2.3.1.9]	ACAT, atoB	---	ec:2.3.1.9	K00626	---	---	3	5	5	5	5
		M00095	C5 isoprenoid biosynthesis, mevalonate pathway	map00310	Lysine degradation	Carbon fixation	Dicarboxylate-hydroxybutyrate cycle	E2.3.1.9, atoB; acetyl-CoA C-acetyltransferase [EC:2.3.1.9]	ACAT, atoB	---	ec:2.3.1.9	K00626	---	---	3	5	5	5	5
		M00373	Ethylmalonyl pathway	map00310	Lysine degradation	Carbon fixation	Hydroxypropionate-hydroxybutylate cycle	E2.3.1.9, atoB; acetyl-CoA C-acetyltransferase [EC:2.3.1.9]	ACAT, atoB	---	ec:2.3.1.9	K00626	---	---	3	5	5	5	5
		M00373	Ethylmalonyl pathway	map00310	Lysine degradation	Carbon fixation	Dicarboxylate-hydroxybutyrate cycle	E2.3.1.9, atoB; acetyl-CoA C-acetyltransferase [EC:2.3.1.9]	ACAT, atoB	---	ec:2.3.1.9	K00626	---	---	3	5	5	5	5
		M00374	Dicarboxylate-hydroxybutyrate cycle	map00310	Lysine degradation	Carbon fixation	Hydroxypropionate-hydroxybutylate cycle	E2.3.1.9, atoB; acetyl-CoA C-acetyltransferase [EC:2.3.1.9]	ACAT, atoB	---	ec:2.3.1.9	K00626	---	---	3	5	5	5	5
		M00374	Dicarboxylate-hydroxybutyrate cycle	map00310	Lysine degradation	Carbon fixation	Dicarboxylate-hydroxybutyrate cycle	E2.3.1.9, atoB; acetyl-CoA C-acetyltransferase [EC:2.3.1.9]	ACAT, atoB	---	ec:2.3.1.9	K00626	---	---	3	5	5	5	5
		M00375	Hydroxypropionate-hydroxybutylate cycle	map00310	Lysine degradation	Carbon fixation	Hydroxypropionate-hydroxybutylate cycle	E2.3.1.9, atoB; acetyl-CoA C-acetyltransferase [EC:2.3.1.9]	ACAT, atoB	---	ec:2.3.1.9	K00626	---	---	3	5	5	5	5
		M00375	Hydroxypropionate-hydroxybutylate cycle	map00310	Lysine degradation	Carbon fixation	Dicarboxylate-hydroxybutyrate cycle	E2.3.1.9, atoB; acetyl-CoA C-acetyltransferase [EC:2.3.1.9]	ACAT, atoB	---	ec:2.3.1.9	K00626	---	---	3	5	5	5	5
		M00849	C5 isoprenoid biosynthesis, mevalonate pathway, archaea	map00310	Lysine degradation	Carbon fixation	Hydroxypropionate-hydroxybutylate cycle	E2.3.1.9, atoB; acetyl-CoA C-acetyltransferase [EC:2.3.1.9]	ACAT, atoB	---	ec:2.3.1.9	K00626	---	---	3	5	5	5	5
		M00849	C5 isoprenoid biosynthesis, mevalonate pathway, archaea	map00310	Lysine degradation	Carbon fixation	Dicarboxylate-hydroxybutyrate cycle	E2.3.1.9, atoB; acetyl-CoA C-acetyltransferase [EC:2.3.1.9]	ACAT, atoB	---	ec:2.3.1.9	K00626	---	---	3	5	5	5	5
		M00957	Lysine degradation, bacteria, L-lysine => glutarate => succinate/acetyl-CoA	map00310	Lysine degradation	Carbon fixation	Hydroxypropionate-hydroxybutylate cycle	E2.3.1.9, atoB; acetyl-CoA C-acetyltransferase [EC:2.3.1.9]	ACAT, atoB	---	ec:2.3.1.9	K00626	---	---	3	5	5	5	5
		M00957	Lysine degradation, bacteria, L-lysine => glutarate => succinate/acetyl-CoA	map00310	Lysine degradation	Carbon fixation	Dicarboxylate-hydroxybutyrate cycle	E2.3.1.9, atoB; acetyl-CoA C-acetyltransferase [EC:2.3.1.9]	ACAT, atoB	---	ec:2.3.1.9	K00626	---	---	3	5	5	5	5
		M00088	Ketone body biosynthesis, acetyl-CoA => acetoacetate/3-hydroxybutyrate/acetone	map00362	Benzoate degradation	Carbon fixation	Hydroxypropionate-hydroxybutylate cycle	E2.3.1.9, atoB; acetyl-CoA C-acetyltransferase [EC:2.3.1.9]	ACAT, atoB	---	ec:2.3.1.9	K00626	---	---	3	5	5	5	5
		M00088	Ketone body biosynthesis, acetyl-CoA => acetoacetate/3-hydroxybutyrate/acetone	map00362	Benzoate degradation	Carbon fixation	Dicarboxylate-hydroxybutyrate cycle	E2.3.1.9, atoB; acetyl-CoA C-acetyltransferase [EC:2.3.1.9]	ACAT, atoB	---	ec:2.3.1.9	K00626	---	---	3	5	5	5	5
		M00095	C5 isoprenoid biosynthesis, mevalonate pathway	map00362	Benzoate degradation	Carbon fixation	Hydroxypropionate-hydroxybutylate cycle	E2.3.1.9, atoB; acetyl-CoA C-acetyltransferase [EC:2.3.1.9]	ACAT, atoB	---	ec:2.3.1.9	K00626	---	---	3	5	5	5	5
		M00095	C5 isoprenoid biosynthesis, mevalonate pathway	map00362	Benzoate degradation	Carbon fixation	Dicarboxylate-hydroxybutyrate cycle	E2.3.1.9, atoB; acetyl-CoA C-acetyltransferase [EC:2.3.1.9]	ACAT, atoB	---	ec:2.3.1.9	K00626	---	---	3	5	5	5	5
		M00373	Ethylmalonyl pathway	map00362	Benzoate degradation	Carbon fixation	Hydroxypropionate-hydroxybutylate cycle	E2.3.1.9, atoB; acetyl-CoA C-acetyltransferase [EC:2.3.1.9]	ACAT, atoB	---	ec:2.3.1.9	K00626	---	---	3	5	5	5	5
		M00373	Ethylmalonyl pathway	map00362	Benzoate degradation	Carbon fixation	Dicarboxylate-hydroxybutyrate cycle	E2.3.1.9, atoB; acetyl-CoA C-acetyltransferase [EC:2.3.1.9]	ACAT, atoB	---	ec:2.3.1.9	K00626	---	---	3	5	5	5	5
		M00374	Dicarboxylate-hydroxybutyrate cycle	map00362	Benzoate degradation	Carbon fixation	Hydroxypropionate-hydroxybutylate cycle	E2.3.1.9, atoB; acetyl-CoA C-acetyltransferase [EC:2.3.1.9]	ACAT, atoB	---	ec:2.3.1.9	K00626	---	---	3	5	5	5	5
		M00374	Dicarboxylate-hydroxybutyrate cycle	map00362	Benzoate degradation	Carbon fixation	Dicarboxylate-hydroxybutyrate cycle	E2.3.1.9, atoB; acetyl-CoA C-acetyltransferase [EC:2.3.1.9]	ACAT, atoB	---	ec:2.3.1.9	K00626	---	---	3	5	5	5	5
		M00375	Hydroxypropionate-hydroxybutylate cycle	map00362	Benzoate degradation	Carbon fixation	Hydroxypropionate-hydroxybutylate cycle	E2.3.1.9, atoB; acetyl-CoA C-acetyltransferase [EC:2.3.1.9]	ACAT, atoB	---	ec:2.3.1.9	K00626	---	---	3	5	5	5	5
		M00375	Hydroxypropionate-hydroxybutylate cycle	map00362	Benzoate degradation	Carbon fixation	Dicarboxylate-hydroxybutyrate cycle	E2.3.1.9, atoB; acetyl-CoA C-acetyltransferase [EC:2.3.1.9]	ACAT, atoB	---	ec:2.3.1.9	K00626	---	---	3	5	5	5	5
		M00849	C5 isoprenoid biosynthesis, mevalonate pathway, archaea	map00362	Benzoate degradation	Carbon fixation	Hydroxypropionate-hydroxybutylate cycle	E2.3.1.9, atoB; acetyl-CoA C-acetyltransferase [EC:2.3.1.9]	ACAT, atoB	---	ec:2.3.1.9	K00626	---	---	3	5	5	5	5
		M00849	C5 isoprenoid biosynthesis, mevalonate pathway, archaea	map00362	Benzoate degradation	Carbon fixation	Dicarboxylate-hydroxybutyrate cycle	E2.3.1.9, atoB; acetyl-CoA C-acetyltransferase [EC:2.3.1.9]	ACAT, atoB	---	ec:2.3.1.9	K00626	---	---	3	5	5	5	5
		M00957	Lysine degradation, bacteria, L-lysine => glutarate => succinate/acetyl-CoA	map00362	Benzoate degradation	Carbon fixation	Hydroxypropionate-hydroxybutylate cycle	E2.3.1.9, atoB; acetyl-CoA C-acetyltransferase [EC:2.3.1.9]	ACAT, atoB	---	ec:2.3.1.9	K00626	---	---	3	5	5	5	5
		M00957	Lysine degradation, bacteria, L-lysine => glutarate => succinate/acetyl-CoA	map00362	Benzoate degradation	Carbon fixation	Dicarboxylate-hydroxybutyrate cycle	E2.3.1.9, atoB; acetyl-CoA C-acetyltransferase [EC:2.3.1.9]	ACAT, atoB	---	ec:2.3.1.9	K00626	---	---	3	5	5	5	5
		M00088	Ketone body biosynthesis, acetyl-CoA => acetoacetate/3-hydroxybutyrate/acetone	map00380	Tryptophan metabolism	Carbon fixation	Hydroxypropionate-hydroxybutylate cycle	E2.3.1.9, atoB; acetyl-CoA C-acetyltransferase [EC:2.3.1.9]	ACAT, atoB	---	ec:2.3.1.9	K00626	---	---	3	5	5	5	5
		M00088	Ketone body biosynthesis, acetyl-CoA => acetoacetate/3-hydroxybutyrate/acetone	map00380	Tryptophan metabolism	Carbon fixation	Dicarboxylate-hydroxybutyrate cycle	E2.3.1.9, atoB; acetyl-CoA C-acetyltransferase [EC:2.3.1.9]	ACAT, atoB	---	ec:2.3.1.9	K00626	---	---	3	5	5	5	5
		M00095	C5 isoprenoid biosynthesis, mevalonate pathway	map00380	Tryptophan metabolism	Carbon fixation	Hydroxypropionate-hydroxybutylate cycle	E2.3.1.9, atoB; acetyl-CoA C-acetyltransferase [EC:2.3.1.9]	ACAT, atoB	---	ec:2.3.1.9	K00626	---	---	3	5	5	5	5
		M00095	C5 isoprenoid biosynthesis, mevalonate pathway	map00380	Tryptophan metabolism	Carbon fixation	Dicarboxylate-hydroxybutyrate cycle	E2.3.1.9, atoB; acetyl-CoA C-acetyltransferase [EC:2.3.1.9]	ACAT, atoB	---	ec:2.3.1.9	K00626	---	---	3	5	5	5	5
		M00373	Ethylmalonyl pathway	map00380	Tryptophan metabolism	Carbon fixation	Hydroxypropionate-hydroxybutylate cycle	E2.3.1.9, atoB; acetyl-CoA C-acetyltransferase [EC:2.3.1.9]	ACAT, atoB	---	ec:2.3.1.9	K00626	---	---	3	5	5	5	5
		M00373	Ethylmalonyl pathway	map00380	Tryptophan metabolism	Carbon fixation	Dicarboxylate-hydroxybutyrate cycle	E2.3.1.9, atoB; acetyl-CoA C-acetyltransferase [EC:2.3.1.9]	ACAT, atoB	---	ec:2.3.1.9	K00626	---	---	3	5	5	5	5
		M00374	Dicarboxylate-hydroxybutyrate cycle	map00380	Tryptophan metabolism	Carbon fixation	Hydroxypropionate-hydroxybutylate cycle	E2.3.1.9, atoB; acetyl-CoA C-acetyltransferase [EC:2.3.1.9]	ACAT, atoB	---	ec:2.3.1.9	K00626	---	---	3	5	5	5	5
		M00374	Dicarboxylate-hydroxybutyrate cycle	map00380	Tryptophan metabolism	Carbon fixation	Dicarboxylate-hydroxybutyrate cycle	E2.3.1.9, atoB; acetyl-CoA C-acetyltransferase [EC:2.3.1.9]	ACAT, atoB	---	ec:2.3.1.9	K00626	---	---	3	5	5	5	5
		M00375	Hydroxypropionate-hydroxybutylate cycle	map00380	Tryptophan metabolism	Carbon fixation	Hydroxypropionate-hydroxybutylate cycle	E2.3.1.9, atoB; acetyl-CoA C-acetyltransferase [EC:2.3.1.9]	ACAT, atoB	---	ec:2.3.1.9	K00626	---	---	3	5	5	5	5
		M00375	Hydroxypropionate-hydroxybutylate cycle	map00380	Tryptophan metabolism	Carbon fixation	Dicarboxylate-hydroxybutyrate cycle	E2.3.1.9, atoB; acetyl-CoA C-acetyltransferase [EC:2.3.1.9]	ACAT, atoB	---	ec:2.3.1.9	K00626	---	---	3	5	5	5	5
		M00849	C5 isoprenoid biosynthesis, mevalonate pathway, archaea	map00380	Tryptophan metabolism	Carbon fixation	Hydroxypropionate-hydroxybutylate cycle	E2.3.1.9, atoB; acetyl-CoA C-acetyltransferase [EC:2.3.1.9]	ACAT, atoB	---	ec:2.3.1.9	K00626	---	---	3	5	5	5	5
		M00849	C5 isoprenoid biosynthesis, mevalonate pathway, archaea	map00380	Tryptophan metabolism	Carbon fixation	Dicarboxylate-hydroxybutyrate cycle	E2.3.1.9, atoB; acetyl-CoA C-acetyltransferase [EC:2.3.1.9]	ACAT, atoB	---	ec:2.3.1.9	K00626	---	---	3	5	5	5	5
		M00957	Lysine degradation, bacteria, L-lysine => glutarate => succinate/acetyl-CoA	map00380	Tryptophan metabolism	Carbon fixation	Hydroxypropionate-hydroxybutylate cycle	E2.3.1.9, atoB; acetyl-CoA C-acetyltransferase [EC:2.3.1.9]	ACAT, atoB	---	ec:2.3.1.9	K00626	---	---	3	5	5	5	5
		M00957	Lysine degradation, bacteria, L-lysine => glutarate => succinate/acetyl-CoA	map00380	Tryptophan metabolism	Carbon fixation	Dicarboxylate-hydroxybutyrate cycle	E2.3.1.9, atoB; acetyl-CoA C-acetyltransferase [EC:2.3.1.9]	ACAT, atoB	---	ec:2.3.1.9	K00626	---	---	3	5	5	5	5
		M00088	Ketone body biosynthesis, acetyl-CoA => acetoacetate/3-hydroxybutyrate/acetone	map00620	Pyruvate metabolism	Carbon fixation	Hydroxypropionate-hydroxybutylate cycle	E2.3.1.9, atoB; acetyl-CoA C-acetyltransferase [EC:2.3.1.9]	ACAT, atoB	---	ec:2.3.1.9	K00626	---	---	3	5	5	5	5
		M00088	Ketone body biosynthesis, acetyl-CoA => acetoacetate/3-hydroxybutyrate/acetone	map00620	Pyruvate metabolism	Carbon fixation	Dicarboxylate-hydroxybutyrate cycle	E2.3.1.9, atoB; acetyl-CoA C-acetyltransferase [EC:2.3.1.9]	ACAT, atoB	---	ec:2.3.1.9	K00626	---	---	3	5	5	5	5
		M00095	C5 isoprenoid biosynthesis, mevalonate pathway	map00620	Pyruvate metabolism	Carbon fixation	Hydroxypropionate-hydroxybutylate cycle	E2.3.1.9, atoB; acetyl-CoA C-acetyltransferase [EC:2.3.1.9]	ACAT, atoB	---	ec:2.3.1.9	K00626	---	---	3	5	5	5	5
		M00095	C5 isoprenoid biosynthesis, mevalonate pathway	map00620	Pyruvate metabolism	Carbon fixation	Dicarboxylate-hydroxybutyrate cycle	E2.3.1.9, atoB; acetyl-CoA C-acetyltransferase [EC:2.3.1.9]	ACAT, atoB	---	ec:2.3.1.9	K00626	---	---	3	5	5	5	5
		M00373	Ethylmalonyl pathway	map00620	Pyruvate metabolism	Carbon fixation	Hydroxypropionate-hydroxybutylate cycle	E2.3.1.9, atoB; acetyl-CoA C-acetyltransferase [EC:2.3.1.9]	ACAT, atoB	---	ec:2.3.1.9	K00626	---	---	3	5	5	5	5
		M00373	Ethylmalonyl pathway	map00620	Pyruvate metabolism	Carbon fixation	Dicarboxylate-hydroxybutyrate cycle	E2.3.1.9, atoB; acetyl-CoA C-acetyltransferase [EC:2.3.1.9]	ACAT, atoB	---	ec:2.3.1.9	K00626	---	---	3	5	5	5	5
		M00374	Dicarboxylate-hydroxybutyrate cycle	map00620	Pyruvate metabolism	Carbon fixation	Hydroxypropionate-hydroxybutylate cycle	E2.3.1.9, atoB; acetyl-CoA C-acetyltransferase [EC:2.3.1.9]	ACAT, atoB	---	ec:2.3.1.9	K00626	---	---	3	5	5	5	5
		M00374	Dicarboxylate-hydroxybutyrate cycle	map00620	Pyruvate metabolism	Carbon fixation	Dicarboxylate-hydroxybutyrate cycle	E2.3.1.9, atoB; acetyl-CoA C-acetyltransferase [EC:2.3.1.9]	ACAT, atoB	---	ec:2.3.1.9	K00626	---	---	3	5	5	5	5
		M00375	Hydroxypropionate-hydroxybutylate cycle	map00620	Pyruvate metabolism	Carbon fixation	Hydroxypropionate-hydroxybutylate cycle	E2.3.1.9, atoB; acetyl-CoA C-acetyltransferase [EC:2.3.1.9]	ACAT, atoB	---	ec:2.3.1.9	K00626	---	---	3	5	5	5	5
		M00375	Hydroxypropionate-hydroxybutylate cycle	map00620	Pyruvate metabolism	Carbon fixation	Dicarboxylate-hydroxybutyrate cycle	E2.3.1.9, atoB; acetyl-CoA C-acetyltransferase [EC:2.3.1.9]	ACAT, atoB	---	ec:2.3.1.9	K00626	---	---	3	5	5	5	5
		M00849	C5 isoprenoid biosynthesis, mevalonate pathway, archaea	map00620	Pyruvate metabolism	Carbon fixation	Hydroxypropionate-hydroxybutylate cycle	E2.3.1.9, atoB; acetyl-CoA C-acetyltransferase [EC:2.3.1.9]	ACAT, atoB	---	ec:2.3.1.9	K00626	---	---	3	5	5	5	5
		M00849	C5 isoprenoid biosynthesis, mevalonate pathway, archaea	map00620	Pyruvate metabolism	Carbon fixation	Dicarboxylate-hydroxybutyrate cycle	E2.3.1.9, atoB; acetyl-CoA C-acetyltransferase [EC:2.3.1.9]	ACAT, atoB	---	ec:2.3.1.9	K00626	---	---	3	5	5	5	5
		M00957	Lysine degradation, bacteria, L-lysine => glutarate => succinate/acetyl-CoA	map00620	Pyruvate metabolism	Carbon fixation	Hydroxypropionate-hydroxybutylate cycle	E2.3.1.9, atoB; acetyl-CoA C-acetyltransferase [EC:2.3.1.9]	ACAT, atoB	---	ec:2.3.1.9	K00626	---	---	3	5	5	5	5
		M00957	Lysine degradation, bacteria, L-lysine => glutarate => succinate/acetyl-CoA	map00620	Pyruvate metabolism	Carbon fixation	Dicarboxylate-hydroxybutyrate cycle	E2.3.1.9, atoB; acetyl-CoA C-acetyltransferase [EC:2.3.1.9]	ACAT, atoB	---	ec:2.3.1.9	K00626	---	---	3	5	5	5	5
		M00088	Ketone body biosynthesis, acetyl-CoA => acetoacetate/3-hydroxybutyrate/acetone	map00630	Glyoxylate and dicarboxylate metabolism	Carbon fixation	Hydroxypropionate-hydroxybutylate cycle	E2.3.1.9, atoB; acetyl-CoA C-acetyltransferase [EC:2.3.1.9]	ACAT, atoB	---	ec:2.3.1.9	K00626	---	---	3	5	5	5	5
		M00088	Ketone body biosynthesis, acetyl-CoA => acetoacetate/3-hydroxybutyrate/acetone	map00630	Glyoxylate and dicarboxylate metabolism	Carbon fixation	Dicarboxylate-hydroxybutyrate cycle	E2.3.1.9, atoB; acetyl-CoA C-acetyltransferase [EC:2.3.1.9]	ACAT, atoB	---	ec:2.3.1.9	K00626	---	---	3	5	5	5	5
		M00095	C5 isoprenoid biosynthesis, mevalonate pathway	map00630	Glyoxylate and dicarboxylate metabolism	Carbon fixation	Hydroxypropionate-hydroxybutylate cycle	E2.3.1.9, atoB; acetyl-CoA C-acetyltransferase [EC:2.3.1.9]	ACAT, atoB	---	ec:2.3.1.9	K00626	---	---	3	5	5	5	5
		M00095	C5 isoprenoid biosynthesis, mevalonate pathway	map00630	Glyoxylate and dicarboxylate metabolism	Carbon fixation	Dicarboxylate-hydroxybutyrate cycle	E2.3.1.9, atoB; acetyl-CoA C-acetyltransferase [EC:2.3.1.9]	ACAT, atoB	---	ec:2.3.1.9	K00626	---	---	3	5	5	5	5
		M00373	Ethylmalonyl pathway	map00630	Glyoxylate and dicarboxylate metabolism	Carbon fixation	Hydroxypropionate-hydroxybutylate cycle	E2.3.1.9, atoB; acetyl-CoA C-acetyltransferase [EC:2.3.1.9]	ACAT, atoB	---	ec:2.3.1.9	K00626	---	---	3	5	5	5	5
		M00373	Ethylmalonyl pathway	map00630	Glyoxylate and dicarboxylate metabolism	Carbon fixation	Dicarboxylate-hydroxybutyrate cycle	E2.3.1.9, atoB; acetyl-CoA C-acetyltransferase [EC:2.3.1.9]	ACAT, atoB	---	ec:2.3.1.9	K00626	---	---	3	5	5	5	5
		M00374	Dicarboxylate-hydroxybutyrate cycle	map00630	Glyoxylate and dicarboxylate metabolism	Carbon fixation	Hydroxypropionate-hydroxybutylate cycle	E2.3.1.9, atoB; acetyl-CoA C-acetyltransferase [EC:2.3.1.9]	ACAT, atoB	---	ec:2.3.1.9	K00626	---	---	3	5	5	5	5
		M00374	Dicarboxylate-hydroxybutyrate cycle	map00630	Glyoxylate and dicarboxylate metabolism	Carbon fixation	Dicarboxylate-hydroxybutyrate cycle	E2.3.1.9, atoB; acetyl-CoA C-acetyltransferase [EC:2.3.1.9]	ACAT, atoB	---	ec:2.3.1.9	K00626	---	---	3	5	5	5	5
		M00375	Hydroxypropionate-hydroxybutylate cycle	map00630	Glyoxylate and dicarboxylate metabolism	Carbon fixation	Hydroxypropionate-hydroxybutylate cycle	E2.3.1.9, atoB; acetyl-CoA C-acetyltransferase [EC:2.3.1.9]	ACAT, atoB	---	ec:2.3.1.9	K00626	---	---	3	5	5	5	5
		M00375	Hydroxypropionate-hydroxybutylate cycle	map00630	Glyoxylate and dicarboxylate metabolism	Carbon fixation	Dicarboxylate-hydroxybutyrate cycle	E2.3.1.9, atoB; acetyl-CoA C-acetyltransferase [EC:2.3.1.9]	ACAT, atoB	---	ec:2.3.1.9	K00626	---	---	3	5	5	5	5
		M00849	C5 isoprenoid biosynthesis, mevalonate pathway, archaea	map00630	Glyoxylate and dicarboxylate metabolism	Carbon fixation	Hydroxypropionate-hydroxybutylate cycle	E2.3.1.9, atoB; acetyl-CoA C-acetyltransferase [EC:2.3.1.9]	ACAT, atoB	---	ec:2.3.1.9	K00626	---	---	3	5	5	5	5
		M00849	C5 isoprenoid biosynthesis, mevalonate pathway, archaea	map00630	Glyoxylate and dicarboxylate metabolism	Carbon fixation	Dicarboxylate-hydroxybutyrate cycle	E2.3.1.9, atoB; acetyl-CoA C-acetyltransferase [EC:2.3.1.9]	ACAT, atoB	---	ec:2.3.1.9	K00626	---	---	3	5	5	5	5
		M00957	Lysine degradation, bacteria, L-lysine => glutarate => succinate/acetyl-CoA	map00630	Glyoxylate and dicarboxylate metabolism	Carbon fixation	Hydroxypropionate-hydroxybutylate cycle	E2.3.1.9, atoB; acetyl-CoA C-acetyltransferase [EC:2.3.1.9]	ACAT, atoB	---	ec:2.3.1.9	K00626	---	---	3	5	5	5	5
		M00957	Lysine degradation, bacteria, L-lysine => glutarate => succinate/acetyl-CoA	map00630	Glyoxylate and dicarboxylate metabolism	Carbon fixation	Dicarboxylate-hydroxybutyrate cycle	E2.3.1.9, atoB; acetyl-CoA C-acetyltransferase [EC:2.3.1.9]	ACAT, atoB	---	ec:2.3.1.9	K00626	---	---	3	5	5	5	5
		M00088	Ketone body biosynthesis, acetyl-CoA => acetoacetate/3-hydroxybutyrate/acetone	map00650	Butanoate metabolism	Carbon fixation	Hydroxypropionate-hydroxybutylate cycle	E2.3.1.9, atoB; acetyl-CoA C-acetyltransferase [EC:2.3.1.9]	ACAT, atoB	---	ec:2.3.1.9	K00626	---	---	3	5	5	5	5
		M00088	Ketone body biosynthesis, acetyl-CoA => acetoacetate/3-hydroxybutyrate/acetone	map00650	Butanoate metabolism	Carbon fixation	Dicarboxylate-hydroxybutyrate cycle	E2.3.1.9, atoB; acetyl-CoA C-acetyltransferase [EC:2.3.1.9]	ACAT, atoB	---	ec:2.3.1.9	K00626	---	---	3	5	5	5	5
		M00095	C5 isoprenoid biosynthesis, mevalonate pathway	map00650	Butanoate metabolism	Carbon fixation	Hydroxypropionate-hydroxybutylate cycle	E2.3.1.9, atoB; acetyl-CoA C-acetyltransferase [EC:2.3.1.9]	ACAT, atoB	---	ec:2.3.1.9	K00626	---	---	3	5	5	5	5
		M00095	C5 isoprenoid biosynthesis, mevalonate pathway	map00650	Butanoate metabolism	Carbon fixation	Dicarboxylate-hydroxybutyrate cycle	E2.3.1.9, atoB; acetyl-CoA C-acetyltransferase [EC:2.3.1.9]	ACAT, atoB	---	ec:2.3.1.9	K00626	---	---	3	5	5	5	5
		M00373	Ethylmalonyl pathway	map00650	Butanoate metabolism	Carbon fixation	Hydroxypropionate-hydroxybutylate cycle	E2.3.1.9, atoB; acetyl-CoA C-acetyltransferase [EC:2.3.1.9]	ACAT, atoB	---	ec:2.3.1.9	K00626	---	---	3	5	5	5	5
		M00373	Ethylmalonyl pathway	map00650	Butanoate metabolism	Carbon fixation	Dicarboxylate-hydroxybutyrate cycle	E2.3.1.9, atoB; acetyl-CoA C-acetyltransferase [EC:2.3.1.9]	ACAT, atoB	---	ec:2.3.1.9	K00626	---	---	3	5	5	5	5
		M00374	Dicarboxylate-hydroxybutyrate cycle	map00650	Butanoate metabolism	Carbon fixation	Hydroxypropionate-hydroxybutylate cycle	E2.3.1.9, atoB; acetyl-CoA C-acetyltransferase [EC:2.3.1.9]	ACAT, atoB	---	ec:2.3.1.9	K00626	---	---	3	5	5	5	5
		M00374	Dicarboxylate-hydroxybutyrate cycle	map00650	Butanoate metabolism	Carbon fixation	Dicarboxylate-hydroxybutyrate cycle	E2.3.1.9, atoB; acetyl-CoA C-acetyltransferase [EC:2.3.1.9]	ACAT, atoB	---	ec:2.3.1.9	K00626	---	---	3	5	5	5	5
		M00375	Hydroxypropionate-hydroxybutylate cycle	map00650	Butanoate metabolism	Carbon fixation	Hydroxypropionate-hydroxybutylate cycle	E2.3.1.9, atoB; acetyl-CoA C-acetyltransferase [EC:2.3.1.9]	ACAT, atoB	---	ec:2.3.1.9	K00626	---	---	3	5	5	5	5
		M00375	Hydroxypropionate-hydroxybutylate cycle	map00650	Butanoate metabolism	Carbon fixation	Dicarboxylate-hydroxybutyrate cycle	E2.3.1.9, atoB; acetyl-CoA C-acetyltransferase [EC:2.3.1.9]	ACAT, atoB	---	ec:2.3.1.9	K00626	---	---	3	5	5	5	5
		M00849	C5 isoprenoid biosynthesis, mevalonate pathway, archaea	map00650	Butanoate metabolism	Carbon fixation	Hydroxypropionate-hydroxybutylate cycle	E2.3.1.9, atoB; acetyl-CoA C-acetyltransferase [EC:2.3.1.9]	ACAT, atoB	---	ec:2.3.1.9	K00626	---	---	3	5	5	5	5
		M00849	C5 isoprenoid biosynthesis, mevalonate pathway, archaea	map00650	Butanoate metabolism	Carbon fixation	Dicarboxylate-hydroxybutyrate cycle	E2.3.1.9, atoB; acetyl-CoA C-acetyltransferase [EC:2.3.1.9]	ACAT, atoB	---	ec:2.3.1.9	K00626	---	---	3	5	5	5	5
		M00957	Lysine degradation, bacteria, L-lysine => glutarate => succinate/acetyl-CoA	map00650	Butanoate metabolism	Carbon fixation	Hydroxypropionate-hydroxybutylate cycle	E2.3.1.9, atoB; acetyl-CoA C-acetyltransferase [EC:2.3.1.9]	ACAT, atoB	---	ec:2.3.1.9	K00626	---	---	3	5	5	5	5
		M00957	Lysine degradation, bacteria, L-lysine => glutarate => succinate/acetyl-CoA	map00650	Butanoate metabolism	Carbon fixation	Dicarboxylate-hydroxybutyrate cycle	E2.3.1.9, atoB; acetyl-CoA C-acetyltransferase [EC:2.3.1.9]	ACAT, atoB	---	ec:2.3.1.9	K00626	---	---	3	5	5	5	5
		M00088	Ketone body biosynthesis, acetyl-CoA => acetoacetate/3-hydroxybutyrate/acetone	map00720	Carbon fixation pathways in prokaryotes	Carbon fixation	Hydroxypropionate-hydroxybutylate cycle	E2.3.1.9, atoB; acetyl-CoA C-acetyltransferase [EC:2.3.1.9]	ACAT, atoB	---	ec:2.3.1.9	K00626	---	---	3	5	5	5	5
		M00088	Ketone body biosynthesis, acetyl-CoA => acetoacetate/3-hydroxybutyrate/acetone	map00720	Carbon fixation pathways in prokaryotes	Carbon fixation	Dicarboxylate-hydroxybutyrate cycle	E2.3.1.9, atoB; acetyl-CoA C-acetyltransferase [EC:2.3.1.9]	ACAT, atoB	---	ec:2.3.1.9	K00626	---	---	3	5	5	5	5
		M00095	C5 isoprenoid biosynthesis, mevalonate pathway	map00720	Carbon fixation pathways in prokaryotes	Carbon fixation	Hydroxypropionate-hydroxybutylate cycle	E2.3.1.9, atoB; acetyl-CoA C-acetyltransferase [EC:2.3.1.9]	ACAT, atoB	---	ec:2.3.1.9	K00626	---	---	3	5	5	5	5
		M00095	C5 isoprenoid biosynthesis, mevalonate pathway	map00720	Carbon fixation pathways in prokaryotes	Carbon fixation	Dicarboxylate-hydroxybutyrate cycle	E2.3.1.9, atoB; acetyl-CoA C-acetyltransferase [EC:2.3.1.9]	ACAT, atoB	---	ec:2.3.1.9	K00626	---	---	3	5	5	5	5
		M00373	Ethylmalonyl pathway	map00720	Carbon fixation pathways in prokaryotes	Carbon fixation	Hydroxypropionate-hydroxybutylate cycle	E2.3.1.9, atoB; acetyl-CoA C-acetyltransferase [EC:2.3.1.9]	ACAT, atoB	---	ec:2.3.1.9	K00626	---	---	3	5	5	5	5
		M00373	Ethylmalonyl pathway	map00720	Carbon fixation pathways in prokaryotes	Carbon fixation	Dicarboxylate-hydroxybutyrate cycle	E2.3.1.9, atoB; acetyl-CoA C-acetyltransferase [EC:2.3.1.9]	ACAT, atoB	---	ec:2.3.1.9	K00626	---	---	3	5	5	5	5
		M00374	Dicarboxylate-hydroxybutyrate cycle	map00720	Carbon fixation pathways in prokaryotes	Carbon fixation	Hydroxypropionate-hydroxybutylate cycle	E2.3.1.9, atoB; acetyl-CoA C-acetyltransferase [EC:2.3.1.9]	ACAT, atoB	---	ec:2.3.1.9	K00626	---	---	3	5	5	5	5
		M00374	Dicarboxylate-hydroxybutyrate cycle	map00720	Carbon fixation pathways in prokaryotes	Carbon fixation	Dicarboxylate-hydroxybutyrate cycle	E2.3.1.9, atoB; acetyl-CoA C-acetyltransferase [EC:2.3.1.9]	ACAT, atoB	---	ec:2.3.1.9	K00626	---	---	3	5	5	5	5
		M00375	Hydroxypropionate-hydroxybutylate cycle	map00720	Carbon fixation pathways in prokaryotes	Carbon fixation	Hydroxypropionate-hydroxybutylate cycle	E2.3.1.9, atoB; acetyl-CoA C-acetyltransferase [EC:2.3.1.9]	ACAT, atoB	---	ec:2.3.1.9	K00626	---	---	3	5	5	5	5
		M00375	Hydroxypropionate-hydroxybutylate cycle	map00720	Carbon fixation pathways in prokaryotes	Carbon fixation	Dicarboxylate-hydroxybutyrate cycle	E2.3.1.9, atoB; acetyl-CoA C-acetyltransferase [EC:2.3.1.9]	ACAT, atoB	---	ec:2.3.1.9	K00626	---	---	3	5	5	5	5
		M00849	C5 isoprenoid biosynthesis, mevalonate pathway, archaea	map00720	Carbon fixation pathways in prokaryotes	Carbon fixation	Hydroxypropionate-hydroxybutylate cycle	E2.3.1.9, atoB; acetyl-CoA C-acetyltransferase [EC:2.3.1.9]	ACAT, atoB	---	ec:2.3.1.9	K00626	---	---	3	5	5	5	5
		M00849	C5 isoprenoid biosynthesis, mevalonate pathway, archaea	map00720	Carbon fixation pathways in prokaryotes	Carbon fixation	Dicarboxylate-hydroxybutyrate cycle	E2.3.1.9, atoB; acetyl-CoA C-acetyltransferase [EC:2.3.1.9]	ACAT, atoB	---	ec:2.3.1.9	K00626	---	---	3	5	5	5	5
		M00957	Lysine degradation, bacteria, L-lysine => glutarate => succinate/acetyl-CoA	map00720	Carbon fixation pathways in prokaryotes	Carbon fixation	Hydroxypropionate-hydroxybutylate cycle	E2.3.1.9, atoB; acetyl-CoA C-acetyltransferase [EC:2.3.1.9]	ACAT, atoB	---	ec:2.3.1.9	K00626	---	---	3	5	5	5	5
		M00957	Lysine degradation, bacteria, L-lysine => glutarate => succinate/acetyl-CoA	map00720	Carbon fixation pathways in prokaryotes	Carbon fixation	Dicarboxylate-hydroxybutyrate cycle	E2.3.1.9, atoB; acetyl-CoA C-acetyltransferase [EC:2.3.1.9]	ACAT, atoB	---	ec:2.3.1.9	K00626	---	---	3	5	5	5	5
		M00088	Ketone body biosynthesis, acetyl-CoA => acetoacetate/3-hydroxybutyrate/acetone	map00900	Terpenoid backbone biosynthesis	Carbon fixation	Hydroxypropionate-hydroxybutylate cycle	E2.3.1.9, atoB; acetyl-CoA C-acetyltransferase [EC:2.3.1.9]	ACAT, atoB	---	ec:2.3.1.9	K00626	---	---	3	5	5	5	5
		M00088	Ketone body biosynthesis, acetyl-CoA => acetoacetate/3-hydroxybutyrate/acetone	map00900	Terpenoid backbone biosynthesis	Carbon fixation	Dicarboxylate-hydroxybutyrate cycle	E2.3.1.9, atoB; acetyl-CoA C-acetyltransferase [EC:2.3.1.9]	ACAT, atoB	---	ec:2.3.1.9	K00626	---	---	3	5	5	5	5
		M00095	C5 isoprenoid biosynthesis, mevalonate pathway	map00900	Terpenoid backbone biosynthesis	Carbon fixation	Hydroxypropionate-hydroxybutylate cycle	E2.3.1.9, atoB; acetyl-CoA C-acetyltransferase [EC:2.3.1.9]	ACAT, atoB	---	ec:2.3.1.9	K00626	---	---	3	5	5	5	5
		M00095	C5 isoprenoid biosynthesis, mevalonate pathway	map00900	Terpenoid backbone biosynthesis	Carbon fixation	Dicarboxylate-hydroxybutyrate cycle	E2.3.1.9, atoB; acetyl-CoA C-acetyltransferase [EC:2.3.1.9]	ACAT, atoB	---	ec:2.3.1.9	K00626	---	---	3	5	5	5	5
		M00373	Ethylmalonyl pathway	map00900	Terpenoid backbone biosynthesis	Carbon fixation	Hydroxypropionate-hydroxybutylate cycle	E2.3.1.9, atoB; acetyl-CoA C-acetyltransferase [EC:2.3.1.9]	ACAT, atoB	---	ec:2.3.1.9	K00626	---	---	3	5	5	5	5
		M00373	Ethylmalonyl pathway	map00900	Terpenoid backbone biosynthesis	Carbon fixation	Dicarboxylate-hydroxybutyrate cycle	E2.3.1.9, atoB; acetyl-CoA C-acetyltransferase [EC:2.3.1.9]	ACAT, atoB	---	ec:2.3.1.9	K00626	---	---	3	5	5	5	5
		M00374	Dicarboxylate-hydroxybutyrate cycle	map00900	Terpenoid backbone biosynthesis	Carbon fixation	Hydroxypropionate-hydroxybutylate cycle	E2.3.1.9, atoB; acetyl-CoA C-acetyltransferase [EC:2.3.1.9]	ACAT, atoB	---	ec:2.3.1.9	K00626	---	---	3	5	5	5	5
		M00374	Dicarboxylate-hydroxybutyrate cycle	map00900	Terpenoid backbone biosynthesis	Carbon fixation	Dicarboxylate-hydroxybutyrate cycle	E2.3.1.9, atoB; acetyl-CoA C-acetyltransferase [EC:2.3.1.9]	ACAT, atoB	---	ec:2.3.1.9	K00626	---	---	3	5	5	5	5
		M00375	Hydroxypropionate-hydroxybutylate cycle	map00900	Terpenoid backbone biosynthesis	Carbon fixation	Hydroxypropionate-hydroxybutylate cycle	E2.3.1.9, atoB; acetyl-CoA C-acetyltransferase [EC:2.3.1.9]	ACAT, atoB	---	ec:2.3.1.9	K00626	---	---	3	5	5	5	5
		M00375	Hydroxypropionate-hydroxybutylate cycle	map00900	Terpenoid backbone biosynthesis	Carbon fixation	Dicarboxylate-hydroxybutyrate cycle	E2.3.1.9, atoB; acetyl-CoA C-acetyltransferase [EC:2.3.1.9]	ACAT, atoB	---	ec:2.3.1.9	K00626	---	---	3	5	5	5	5
		M00849	C5 isoprenoid biosynthesis, mevalonate pathway, archaea	map00900	Terpenoid backbone biosynthesis	Carbon fixation	Hydroxypropionate-hydroxybutylate cycle	E2.3.1.9, atoB; acetyl-CoA C-acetyltransferase [EC:2.3.1.9]	ACAT, atoB	---	ec:2.3.1.9	K00626	---	---	3	5	5	5	5
		M00849	C5 isoprenoid biosynthesis, mevalonate pathway, archaea	map00900	Terpenoid backbone biosynthesis	Carbon fixation	Dicarboxylate-hydroxybutyrate cycle	E2.3.1.9, atoB; acetyl-CoA C-acetyltransferase [EC:2.3.1.9]	ACAT, atoB	---	ec:2.3.1.9	K00626	---	---	3	5	5	5	5
		M00957	Lysine degradation, bacteria, L-lysine => glutarate => succinate/acetyl-CoA	map00900	Terpenoid backbone biosynthesis	Carbon fixation	Hydroxypropionate-hydroxybutylate cycle	E2.3.1.9, atoB; acetyl-CoA C-acetyltransferase [EC:2.3.1.9]	ACAT, atoB	---	ec:2.3.1.9	K00626	---	---	3	5	5	5	5
		M00957	Lysine degradation, bacteria, L-lysine => glutarate => succinate/acetyl-CoA	map00900	Terpenoid backbone biosynthesis	Carbon fixation	Dicarboxylate-hydroxybutyrate cycle	E2.3.1.9, atoB; acetyl-CoA C-acetyltransferase [EC:2.3.1.9]	ACAT, atoB	---	ec:2.3.1.9	K00626	---	---	3	5	5	5	5
		M00088	Ketone body biosynthesis, acetyl-CoA => acetoacetate/3-hydroxybutyrate/acetone	map01100	Metabolic pathways	Carbon fixation	Hydroxypropionate-hydroxybutylate cycle	E2.3.1.9, atoB; acetyl-CoA C-acetyltransferase [EC:2.3.1.9]	ACAT, atoB	---	ec:2.3.1.9	K00626	---	---	3	5	5	5	5
		M00088	Ketone body biosynthesis, acetyl-CoA => acetoacetate/3-hydroxybutyrate/acetone	map01100	Metabolic pathways	Carbon fixation	Dicarboxylate-hydroxybutyrate cycle	E2.3.1.9, atoB; acetyl-CoA C-acetyltransferase [EC:2.3.1.9]	ACAT, atoB	---	ec:2.3.1.9	K00626	---	---	3	5	5	5	5
		M00095	C5 isoprenoid biosynthesis, mevalonate pathway	map01100	Metabolic pathways	Carbon fixation	Hydroxypropionate-hydroxybutylate cycle	E2.3.1.9, atoB; acetyl-CoA C-acetyltransferase [EC:2.3.1.9]	ACAT, atoB	---	ec:2.3.1.9	K00626	---	---	3	5	5	5	5
		M00095	C5 isoprenoid biosynthesis, mevalonate pathway	map01100	Metabolic pathways	Carbon fixation	Dicarboxylate-hydroxybutyrate cycle	E2.3.1.9, atoB; acetyl-CoA C-acetyltransferase [EC:2.3.1.9]	ACAT, atoB	---	ec:2.3.1.9	K00626	---	---	3	5	5	5	5
		M00373	Ethylmalonyl pathway	map01100	Metabolic pathways	Carbon fixation	Hydroxypropionate-hydroxybutylate cycle	E2.3.1.9, atoB; acetyl-CoA C-acetyltransferase [EC:2.3.1.9]	ACAT, atoB	---	ec:2.3.1.9	K00626	---	---	3	5	5	5	5
		M00373	Ethylmalonyl pathway	map01100	Metabolic pathways	Carbon fixation	Dicarboxylate-hydroxybutyrate cycle	E2.3.1.9, atoB; acetyl-CoA C-acetyltransferase [EC:2.3.1.9]	ACAT, atoB	---	ec:2.3.1.9	K00626	---	---	3	5	5	5	5
		M00374	Dicarboxylate-hydroxybutyrate cycle	map01100	Metabolic pathways	Carbon fixation	Hydroxypropionate-hydroxybutylate cycle	E2.3.1.9, atoB; acetyl-CoA C-acetyltransferase [EC:2.3.1.9]	ACAT, atoB	---	ec:2.3.1.9	K00626	---	---	3	5	5	5	5
		M00374	Dicarboxylate-hydroxybutyrate cycle	map01100	Metabolic pathways	Carbon fixation	Dicarboxylate-hydroxybutyrate cycle	E2.3.1.9, atoB; acetyl-CoA C-acetyltransferase [EC:2.3.1.9]	ACAT, atoB	---	ec:2.3.1.9	K00626	---	---	3	5	5	5	5
		M00375	Hydroxypropionate-hydroxybutylate cycle	map01100	Metabolic pathways	Carbon fixation	Hydroxypropionate-hydroxybutylate cycle	E2.3.1.9, atoB; acetyl-CoA C-acetyltransferase [EC:2.3.1.9]	ACAT, atoB	---	ec:2.3.1.9	K00626	---	---	3	5	5	5	5
		M00375	Hydroxypropionate-hydroxybutylate cycle	map01100	Metabolic pathways	Carbon fixation	Dicarboxylate-hydroxybutyrate cycle	E2.3.1.9, atoB; acetyl-CoA C-acetyltransferase [EC:2.3.1.9]	ACAT, atoB	---	ec:2.3.1.9	K00626	---	---	3	5	5	5	5
		M00849	C5 isoprenoid biosynthesis, mevalonate pathway, archaea	map01100	Metabolic pathways	Carbon fixation	Hydroxypropionate-hydroxybutylate cycle	E2.3.1.9, atoB; acetyl-CoA C-acetyltransferase [EC:2.3.1.9]	ACAT, atoB	---	ec:2.3.1.9	K00626	---	---	3	5	5	5	5
		M00849	C5 isoprenoid biosynthesis, mevalonate pathway, archaea	map01100	Metabolic pathways	Carbon fixation	Dicarboxylate-hydroxybutyrate cycle	E2.3.1.9, atoB; acetyl-CoA C-acetyltransferase [EC:2.3.1.9]	ACAT, atoB	---	ec:2.3.1.9	K00626	---	---	3	5	5	5	5
		M00957	Lysine degradation, bacteria, L-lysine => glutarate => succinate/acetyl-CoA	map01100	Metabolic pathways	Carbon fixation	Hydroxypropionate-hydroxybutylate cycle	E2.3.1.9, atoB; acetyl-CoA C-acetyltransferase [EC:2.3.1.9]	ACAT, atoB	---	ec:2.3.1.9	K00626	---	---	3	5	5	5	5
		M00957	Lysine degradation, bacteria, L-lysine => glutarate => succinate/acetyl-CoA	map01100	Metabolic pathways	Carbon fixation	Dicarboxylate-hydroxybutyrate cycle	E2.3.1.9, atoB; acetyl-CoA C-acetyltransferase [EC:2.3.1.9]	ACAT, atoB	---	ec:2.3.1.9	K00626	---	---	3	5	5	5	5
		M00088	Ketone body biosynthesis, acetyl-CoA => acetoacetate/3-hydroxybutyrate/acetone	map01110	Biosynthesis of secondary metabolites	Carbon fixation	Hydroxypropionate-hydroxybutylate cycle	E2.3.1.9, atoB; acetyl-CoA C-acetyltransferase [EC:2.3.1.9]	ACAT, atoB	---	ec:2.3.1.9	K00626	---	---	3	5	5	5	5
		M00088	Ketone body biosynthesis, acetyl-CoA => acetoacetate/3-hydroxybutyrate/acetone	map01110	Biosynthesis of secondary metabolites	Carbon fixation	Dicarboxylate-hydroxybutyrate cycle	E2.3.1.9, atoB; acetyl-CoA C-acetyltransferase [EC:2.3.1.9]	ACAT, atoB	---	ec:2.3.1.9	K00626	---	---	3	5	5	5	5
		M00095	C5 isoprenoid biosynthesis, mevalonate pathway	map01110	Biosynthesis of secondary metabolites	Carbon fixation	Hydroxypropionate-hydroxybutylate cycle	E2.3.1.9, atoB; acetyl-CoA C-acetyltransferase [EC:2.3.1.9]	ACAT, atoB	---	ec:2.3.1.9	K00626	---	---	3	5	5	5	5
		M00095	C5 isoprenoid biosynthesis, mevalonate pathway	map01110	Biosynthesis of secondary metabolites	Carbon fixation	Dicarboxylate-hydroxybutyrate cycle	E2.3.1.9, atoB; acetyl-CoA C-acetyltransferase [EC:2.3.1.9]	ACAT, atoB	---	ec:2.3.1.9	K00626	---	---	3	5	5	5	5
		M00373	Ethylmalonyl pathway	map01110	Biosynthesis of secondary metabolites	Carbon fixation	Hydroxypropionate-hydroxybutylate cycle	E2.3.1.9, atoB; acetyl-CoA C-acetyltransferase [EC:2.3.1.9]	ACAT, atoB	---	ec:2.3.1.9	K00626	---	---	3	5	5	5	5
		M00373	Ethylmalonyl pathway	map01110	Biosynthesis of secondary metabolites	Carbon fixation	Dicarboxylate-hydroxybutyrate cycle	E2.3.1.9, atoB; acetyl-CoA C-acetyltransferase [EC:2.3.1.9]	ACAT, atoB	---	ec:2.3.1.9	K00626	---	---	3	5	5	5	5
		M00374	Dicarboxylate-hydroxybutyrate cycle	map01110	Biosynthesis of secondary metabolites	Carbon fixation	Hydroxypropionate-hydroxybutylate cycle	E2.3.1.9, atoB; acetyl-CoA C-acetyltransferase [EC:2.3.1.9]	ACAT, atoB	---	ec:2.3.1.9	K00626	---	---	3	5	5	5	5
		M00374	Dicarboxylate-hydroxybutyrate cycle	map01110	Biosynthesis of secondary metabolites	Carbon fixation	Dicarboxylate-hydroxybutyrate cycle	E2.3.1.9, atoB; acetyl-CoA C-acetyltransferase [EC:2.3.1.9]	ACAT, atoB	---	ec:2.3.1.9	K00626	---	---	3	5	5	5	5
		M00375	Hydroxypropionate-hydroxybutylate cycle	map01110	Biosynthesis of secondary metabolites	Carbon fixation	Hydroxypropionate-hydroxybutylate cycle	E2.3.1.9, atoB; acetyl-CoA C-acetyltransferase [EC:2.3.1.9]	ACAT, atoB	---	ec:2.3.1.9	K00626	---	---	3	5	5	5	5
		M00375	Hydroxypropionate-hydroxybutylate cycle	map01110	Biosynthesis of secondary metabolites	Carbon fixation	Dicarboxylate-hydroxybutyrate cycle	E2.3.1.9, atoB; acetyl-CoA C-acetyltransferase [EC:2.3.1.9]	ACAT, atoB	---	ec:2.3.1.9	K00626	---	---	3	5	5	5	5
		M00849	C5 isoprenoid biosynthesis, mevalonate pathway, archaea	map01110	Biosynthesis of secondary metabolites	Carbon fixation	Hydroxypropionate-hydroxybutylate cycle	E2.3.1.9, atoB; acetyl-CoA C-acetyltransferase [EC:2.3.1.9]	ACAT, atoB	---	ec:2.3.1.9	K00626	---	---	3	5	5	5	5
		M00849	C5 isoprenoid biosynthesis, mevalonate pathway, archaea	map01110	Biosynthesis of secondary metabolites	Carbon fixation	Dicarboxylate-hydroxybutyrate cycle	E2.3.1.9, atoB; acetyl-CoA C-acetyltransferase [EC:2.3.1.9]	ACAT, atoB	---	ec:2.3.1.9	K00626	---	---	3	5	5	5	5
		M00957	Lysine degradation, bacteria, L-lysine => glutarate => succinate/acetyl-CoA	map01110	Biosynthesis of secondary metabolites	Carbon fixation	Hydroxypropionate-hydroxybutylate cycle	E2.3.1.9, atoB; acetyl-CoA C-acetyltransferase [EC:2.3.1.9]	ACAT, atoB	---	ec:2.3.1.9	K00626	---	---	3	5	5	5	5
		M00957	Lysine degradation, bacteria, L-lysine => glutarate => succinate/acetyl-CoA	map01110	Biosynthesis of secondary metabolites	Carbon fixation	Dicarboxylate-hydroxybutyrate cycle	E2.3.1.9, atoB; acetyl-CoA C-acetyltransferase [EC:2.3.1.9]	ACAT, atoB	---	ec:2.3.1.9	K00626	---	---	3	5	5	5	5
		M00088	Ketone body biosynthesis, acetyl-CoA => acetoacetate/3-hydroxybutyrate/acetone	map01120	Microbial metabolism in diverse environments	Carbon fixation	Hydroxypropionate-hydroxybutylate cycle	E2.3.1.9, atoB; acetyl-CoA C-acetyltransferase [EC:2.3.1.9]	ACAT, atoB	---	ec:2.3.1.9	K00626	---	---	3	5	5	5	5
		M00088	Ketone body biosynthesis, acetyl-CoA => acetoacetate/3-hydroxybutyrate/acetone	map01120	Microbial metabolism in diverse environments	Carbon fixation	Dicarboxylate-hydroxybutyrate cycle	E2.3.1.9, atoB; acetyl-CoA C-acetyltransferase [EC:2.3.1.9]	ACAT, atoB	---	ec:2.3.1.9	K00626	---	---	3	5	5	5	5
		M00095	C5 isoprenoid biosynthesis, mevalonate pathway	map01120	Microbial metabolism in diverse environments	Carbon fixation	Hydroxypropionate-hydroxybutylate cycle	E2.3.1.9, atoB; acetyl-CoA C-acetyltransferase [EC:2.3.1.9]	ACAT, atoB	---	ec:2.3.1.9	K00626	---	---	3	5	5	5	5
		M00095	C5 isoprenoid biosynthesis, mevalonate pathway	map01120	Microbial metabolism in diverse environments	Carbon fixation	Dicarboxylate-hydroxybutyrate cycle	E2.3.1.9, atoB; acetyl-CoA C-acetyltransferase [EC:2.3.1.9]	ACAT, atoB	---	ec:2.3.1.9	K00626	---	---	3	5	5	5	5
		M00373	Ethylmalonyl pathway	map01120	Microbial metabolism in diverse environments	Carbon fixation	Hydroxypropionate-hydroxybutylate cycle	E2.3.1.9, atoB; acetyl-CoA C-acetyltransferase [EC:2.3.1.9]	ACAT, atoB	---	ec:2.3.1.9	K00626	---	---	3	5	5	5	5
		M00373	Ethylmalonyl pathway	map01120	Microbial metabolism in diverse environments	Carbon fixation	Dicarboxylate-hydroxybutyrate cycle	E2.3.1.9, atoB; acetyl-CoA C-acetyltransferase [EC:2.3.1.9]	ACAT, atoB	---	ec:2.3.1.9	K00626	---	---	3	5	5	5	5
		M00374	Dicarboxylate-hydroxybutyrate cycle	map01120	Microbial metabolism in diverse environments	Carbon fixation	Hydroxypropionate-hydroxybutylate cycle	E2.3.1.9, atoB; acetyl-CoA C-acetyltransferase [EC:2.3.1.9]	ACAT, atoB	---	ec:2.3.1.9	K00626	---	---	3	5	5	5	5
		M00374	Dicarboxylate-hydroxybutyrate cycle	map01120	Microbial metabolism in diverse environments	Carbon fixation	Dicarboxylate-hydroxybutyrate cycle	E2.3.1.9, atoB; acetyl-CoA C-acetyltransferase [EC:2.3.1.9]	ACAT, atoB	---	ec:2.3.1.9	K00626	---	---	3	5	5	5	5
		M00375	Hydroxypropionate-hydroxybutylate cycle	map01120	Microbial metabolism in diverse environments	Carbon fixation	Hydroxypropionate-hydroxybutylate cycle	E2.3.1.9, atoB; acetyl-CoA C-acetyltransferase [EC:2.3.1.9]	ACAT, atoB	---	ec:2.3.1.9	K00626	---	---	3	5	5	5	5
		M00375	Hydroxypropionate-hydroxybutylate cycle	map01120	Microbial metabolism in diverse environments	Carbon fixation	Dicarboxylate-hydroxybutyrate cycle	E2.3.1.9, atoB; acetyl-CoA C-acetyltransferase [EC:2.3.1.9]	ACAT, atoB	---	ec:2.3.1.9	K00626	---	---	3	5	5	5	5
		M00849	C5 isoprenoid biosynthesis, mevalonate pathway, archaea	map01120	Microbial metabolism in diverse environments	Carbon fixation	Hydroxypropionate-hydroxybutylate cycle	E2.3.1.9, atoB; acetyl-CoA C-acetyltransferase [EC:2.3.1.9]	ACAT, atoB	---	ec:2.3.1.9	K00626	---	---	3	5	5	5	5
		M00849	C5 isoprenoid biosynthesis, mevalonate pathway, archaea	map01120	Microbial metabolism in diverse environments	Carbon fixation	Dicarboxylate-hydroxybutyrate cycle	E2.3.1.9, atoB; acetyl-CoA C-acetyltransferase [EC:2.3.1.9]	ACAT, atoB	---	ec:2.3.1.9	K00626	---	---	3	5	5	5	5
		M00957	Lysine degradation, bacteria, L-lysine => glutarate => succinate/acetyl-CoA	map01120	Microbial metabolism in diverse environments	Carbon fixation	Hydroxypropionate-hydroxybutylate cycle	E2.3.1.9, atoB; acetyl-CoA C-acetyltransferase [EC:2.3.1.9]	ACAT, atoB	---	ec:2.3.1.9	K00626	---	---	3	5	5	5	5
		M00957	Lysine degradation, bacteria, L-lysine => glutarate => succinate/acetyl-CoA	map01120	Microbial metabolism in diverse environments	Carbon fixation	Dicarboxylate-hydroxybutyrate cycle	E2.3.1.9, atoB; acetyl-CoA C-acetyltransferase [EC:2.3.1.9]	ACAT, atoB	---	ec:2.3.1.9	K00626	---	---	3	5	5	5	5
		M00088	Ketone body biosynthesis, acetyl-CoA => acetoacetate/3-hydroxybutyrate/acetone	map01200	Carbon metabolism	Carbon fixation	Hydroxypropionate-hydroxybutylate cycle	E2.3.1.9, atoB; acetyl-CoA C-acetyltransferase [EC:2.3.1.9]	ACAT, atoB	---	ec:2.3.1.9	K00626	---	---	3	5	5	5	5
		M00088	Ketone body biosynthesis, acetyl-CoA => acetoacetate/3-hydroxybutyrate/acetone	map01200	Carbon metabolism	Carbon fixation	Dicarboxylate-hydroxybutyrate cycle	E2.3.1.9, atoB; acetyl-CoA C-acetyltransferase [EC:2.3.1.9]	ACAT, atoB	---	ec:2.3.1.9	K00626	---	---	3	5	5	5	5
		M00095	C5 isoprenoid biosynthesis, mevalonate pathway	map01200	Carbon metabolism	Carbon fixation	Hydroxypropionate-hydroxybutylate cycle	E2.3.1.9, atoB; acetyl-CoA C-acetyltransferase [EC:2.3.1.9]	ACAT, atoB	---	ec:2.3.1.9	K00626	---	---	3	5	5	5	5
		M00095	C5 isoprenoid biosynthesis, mevalonate pathway	map01200	Carbon metabolism	Carbon fixation	Dicarboxylate-hydroxybutyrate cycle	E2.3.1.9, atoB; acetyl-CoA C-acetyltransferase [EC:2.3.1.9]	ACAT, atoB	---	ec:2.3.1.9	K00626	---	---	3	5	5	5	5
		M00373	Ethylmalonyl pathway	map01200	Carbon metabolism	Carbon fixation	Hydroxypropionate-hydroxybutylate cycle	E2.3.1.9, atoB; acetyl-CoA C-acetyltransferase [EC:2.3.1.9]	ACAT, atoB	---	ec:2.3.1.9	K00626	---	---	3	5	5	5	5
		M00373	Ethylmalonyl pathway	map01200	Carbon metabolism	Carbon fixation	Dicarboxylate-hydroxybutyrate cycle	E2.3.1.9, atoB; acetyl-CoA C-acetyltransferase [EC:2.3.1.9]	ACAT, atoB	---	ec:2.3.1.9	K00626	---	---	3	5	5	5	5
		M00374	Dicarboxylate-hydroxybutyrate cycle	map01200	Carbon metabolism	Carbon fixation	Hydroxypropionate-hydroxybutylate cycle	E2.3.1.9, atoB; acetyl-CoA C-acetyltransferase [EC:2.3.1.9]	ACAT, atoB	---	ec:2.3.1.9	K00626	---	---	3	5	5	5	5
		M00374	Dicarboxylate-hydroxybutyrate cycle	map01200	Carbon metabolism	Carbon fixation	Dicarboxylate-hydroxybutyrate cycle	E2.3.1.9, atoB; acetyl-CoA C-acetyltransferase [EC:2.3.1.9]	ACAT, atoB	---	ec:2.3.1.9	K00626	---	---	3	5	5	5	5
		M00375	Hydroxypropionate-hydroxybutylate cycle	map01200	Carbon metabolism	Carbon fixation	Hydroxypropionate-hydroxybutylate cycle	E2.3.1.9, atoB; acetyl-CoA C-acetyltransferase [EC:2.3.1.9]	ACAT, atoB	---	ec:2.3.1.9	K00626	---	---	3	5	5	5	5
		M00375	Hydroxypropionate-hydroxybutylate cycle	map01200	Carbon metabolism	Carbon fixation	Dicarboxylate-hydroxybutyrate cycle	E2.3.1.9, atoB; acetyl-CoA C-acetyltransferase [EC:2.3.1.9]	ACAT, atoB	---	ec:2.3.1.9	K00626	---	---	3	5	5	5	5
		M00849	C5 isoprenoid biosynthesis, mevalonate pathway, archaea	map01200	Carbon metabolism	Carbon fixation	Hydroxypropionate-hydroxybutylate cycle	E2.3.1.9, atoB; acetyl-CoA C-acetyltransferase [EC:2.3.1.9]	ACAT, atoB	---	ec:2.3.1.9	K00626	---	---	3	5	5	5	5
		M00849	C5 isoprenoid biosynthesis, mevalonate pathway, archaea	map01200	Carbon metabolism	Carbon fixation	Dicarboxylate-hydroxybutyrate cycle	E2.3.1.9, atoB; acetyl-CoA C-acetyltransferase [EC:2.3.1.9]	ACAT, atoB	---	ec:2.3.1.9	K00626	---	---	3	5	5	5	5
		M00957	Lysine degradation, bacteria, L-lysine => glutarate => succinate/acetyl-CoA	map01200	Carbon metabolism	Carbon fixation	Hydroxypropionate-hydroxybutylate cycle	E2.3.1.9, atoB; acetyl-CoA C-acetyltransferase [EC:2.3.1.9]	ACAT, atoB	---	ec:2.3.1.9	K00626	---	---	3	5	5	5	5
		M00957	Lysine degradation, bacteria, L-lysine => glutarate => succinate/acetyl-CoA	map01200	Carbon metabolism	Carbon fixation	Dicarboxylate-hydroxybutyrate cycle	E2.3.1.9, atoB; acetyl-CoA C-acetyltransferase [EC:2.3.1.9]	ACAT, atoB	---	ec:2.3.1.9	K00626	---	---	3	5	5	5	5
		M00088	Ketone body biosynthesis, acetyl-CoA => acetoacetate/3-hydroxybutyrate/acetone	map01212	Fatty acid metabolism	Carbon fixation	Hydroxypropionate-hydroxybutylate cycle	E2.3.1.9, atoB; acetyl-CoA C-acetyltransferase [EC:2.3.1.9]	ACAT, atoB	---	ec:2.3.1.9	K00626	---	---	3	5	5	5	5
		M00088	Ketone body biosynthesis, acetyl-CoA => acetoacetate/3-hydroxybutyrate/acetone	map01212	Fatty acid metabolism	Carbon fixation	Dicarboxylate-hydroxybutyrate cycle	E2.3.1.9, atoB; acetyl-CoA C-acetyltransferase [EC:2.3.1.9]	ACAT, atoB	---	ec:2.3.1.9	K00626	---	---	3	5	5	5	5
		M00095	C5 isoprenoid biosynthesis, mevalonate pathway	map01212	Fatty acid metabolism	Carbon fixation	Hydroxypropionate-hydroxybutylate cycle	E2.3.1.9, atoB; acetyl-CoA C-acetyltransferase [EC:2.3.1.9]	ACAT, atoB	---	ec:2.3.1.9	K00626	---	---	3	5	5	5	5
		M00095	C5 isoprenoid biosynthesis, mevalonate pathway	map01212	Fatty acid metabolism	Carbon fixation	Dicarboxylate-hydroxybutyrate cycle	E2.3.1.9, atoB; acetyl-CoA C-acetyltransferase [EC:2.3.1.9]	ACAT, atoB	---	ec:2.3.1.9	K00626	---	---	3	5	5	5	5
		M00373	Ethylmalonyl pathway	map01212	Fatty acid metabolism	Carbon fixation	Hydroxypropionate-hydroxybutylate cycle	E2.3.1.9, atoB; acetyl-CoA C-acetyltransferase [EC:2.3.1.9]	ACAT, atoB	---	ec:2.3.1.9	K00626	---	---	3	5	5	5	5
		M00373	Ethylmalonyl pathway	map01212	Fatty acid metabolism	Carbon fixation	Dicarboxylate-hydroxybutyrate cycle	E2.3.1.9, atoB; acetyl-CoA C-acetyltransferase [EC:2.3.1.9]	ACAT, atoB	---	ec:2.3.1.9	K00626	---	---	3	5	5	5	5
		M00374	Dicarboxylate-hydroxybutyrate cycle	map01212	Fatty acid metabolism	Carbon fixation	Hydroxypropionate-hydroxybutylate cycle	E2.3.1.9, atoB; acetyl-CoA C-acetyltransferase [EC:2.3.1.9]	ACAT, atoB	---	ec:2.3.1.9	K00626	---	---	3	5	5	5	5
		M00374	Dicarboxylate-hydroxybutyrate cycle	map01212	Fatty acid metabolism	Carbon fixation	Dicarboxylate-hydroxybutyrate cycle	E2.3.1.9, atoB; acetyl-CoA C-acetyltransferase [EC:2.3.1.9]	ACAT, atoB	---	ec:2.3.1.9	K00626	---	---	3	5	5	5	5
		M00375	Hydroxypropionate-hydroxybutylate cycle	map01212	Fatty acid metabolism	Carbon fixation	Hydroxypropionate-hydroxybutylate cycle	E2.3.1.9, atoB; acetyl-CoA C-acetyltransferase [EC:2.3.1.9]	ACAT, atoB	---	ec:2.3.1.9	K00626	---	---	3	5	5	5	5
		M00375	Hydroxypropionate-hydroxybutylate cycle	map01212	Fatty acid metabolism	Carbon fixation	Dicarboxylate-hydroxybutyrate cycle	E2.3.1.9, atoB; acetyl-CoA C-acetyltransferase [EC:2.3.1.9]	ACAT, atoB	---	ec:2.3.1.9	K00626	---	---	3	5	5	5	5
		M00849	C5 isoprenoid biosynthesis, mevalonate pathway, archaea	map01212	Fatty acid metabolism	Carbon fixation	Hydroxypropionate-hydroxybutylate cycle	E2.3.1.9, atoB; acetyl-CoA C-acetyltransferase [EC:2.3.1.9]	ACAT, atoB	---	ec:2.3.1.9	K00626	---	---	3	5	5	5	5
		M00849	C5 isoprenoid biosynthesis, mevalonate pathway, archaea	map01212	Fatty acid metabolism	Carbon fixation	Dicarboxylate-hydroxybutyrate cycle	E2.3.1.9, atoB; acetyl-CoA C-acetyltransferase [EC:2.3.1.9]	ACAT, atoB	---	ec:2.3.1.9	K00626	---	---	3	5	5	5	5
		M00957	Lysine degradation, bacteria, L-lysine => glutarate => succinate/acetyl-CoA	map01212	Fatty acid metabolism	Carbon fixation	Hydroxypropionate-hydroxybutylate cycle	E2.3.1.9, atoB; acetyl-CoA C-acetyltransferase [EC:2.3.1.9]	ACAT, atoB	---	ec:2.3.1.9	K00626	---	---	3	5	5	5	5
		M00957	Lysine degradation, bacteria, L-lysine => glutarate => succinate/acetyl-CoA	map01212	Fatty acid metabolism	Carbon fixation	Dicarboxylate-hydroxybutyrate cycle	E2.3.1.9, atoB; acetyl-CoA C-acetyltransferase [EC:2.3.1.9]	ACAT, atoB	---	ec:2.3.1.9	K00626	---	---	3	5	5	5	5
		M00088	Ketone body biosynthesis, acetyl-CoA => acetoacetate/3-hydroxybutyrate/acetone	map02020	Two-component system	Carbon fixation	Hydroxypropionate-hydroxybutylate cycle	E2.3.1.9, atoB; acetyl-CoA C-acetyltransferase [EC:2.3.1.9]	ACAT, atoB	---	ec:2.3.1.9	K00626	---	---	3	5	5	5	5
		M00088	Ketone body biosynthesis, acetyl-CoA => acetoacetate/3-hydroxybutyrate/acetone	map02020	Two-component system	Carbon fixation	Dicarboxylate-hydroxybutyrate cycle	E2.3.1.9, atoB; acetyl-CoA C-acetyltransferase [EC:2.3.1.9]	ACAT, atoB	---	ec:2.3.1.9	K00626	---	---	3	5	5	5	5
		M00095	C5 isoprenoid biosynthesis, mevalonate pathway	map02020	Two-component system	Carbon fixation	Hydroxypropionate-hydroxybutylate cycle	E2.3.1.9, atoB; acetyl-CoA C-acetyltransferase [EC:2.3.1.9]	ACAT, atoB	---	ec:2.3.1.9	K00626	---	---	3	5	5	5	5
		M00095	C5 isoprenoid biosynthesis, mevalonate pathway	map02020	Two-component system	Carbon fixation	Dicarboxylate-hydroxybutyrate cycle	E2.3.1.9, atoB; acetyl-CoA C-acetyltransferase [EC:2.3.1.9]	ACAT, atoB	---	ec:2.3.1.9	K00626	---	---	3	5	5	5	5
		M00373	Ethylmalonyl pathway	map02020	Two-component system	Carbon fixation	Hydroxypropionate-hydroxybutylate cycle	E2.3.1.9, atoB; acetyl-CoA C-acetyltransferase [EC:2.3.1.9]	ACAT, atoB	---	ec:2.3.1.9	K00626	---	---	3	5	5	5	5
		M00373	Ethylmalonyl pathway	map02020	Two-component system	Carbon fixation	Dicarboxylate-hydroxybutyrate cycle	E2.3.1.9, atoB; acetyl-CoA C-acetyltransferase [EC:2.3.1.9]	ACAT, atoB	---	ec:2.3.1.9	K00626	---	---	3	5	5	5	5
		M00374	Dicarboxylate-hydroxybutyrate cycle	map02020	Two-component system	Carbon fixation	Hydroxypropionate-hydroxybutylate cycle	E2.3.1.9, atoB; acetyl-CoA C-acetyltransferase [EC:2.3.1.9]	ACAT, atoB	---	ec:2.3.1.9	K00626	---	---	3	5	5	5	5
		M00374	Dicarboxylate-hydroxybutyrate cycle	map02020	Two-component system	Carbon fixation	Dicarboxylate-hydroxybutyrate cycle	E2.3.1.9, atoB; acetyl-CoA C-acetyltransferase [EC:2.3.1.9]	ACAT, atoB	---	ec:2.3.1.9	K00626	---	---	3	5	5	5	5
		M00375	Hydroxypropionate-hydroxybutylate cycle	map02020	Two-component system	Carbon fixation	Hydroxypropionate-hydroxybutylate cycle	E2.3.1.9, atoB; acetyl-CoA C-acetyltransferase [EC:2.3.1.9]	ACAT, atoB	---	ec:2.3.1.9	K00626	---	---	3	5	5	5	5
		M00375	Hydroxypropionate-hydroxybutylate cycle	map02020	Two-component system	Carbon fixation	Dicarboxylate-hydroxybutyrate cycle	E2.3.1.9, atoB; acetyl-CoA C-acetyltransferase [EC:2.3.1.9]	ACAT, atoB	---	ec:2.3.1.9	K00626	---	---	3	5	5	5	5
		M00849	C5 isoprenoid biosynthesis, mevalonate pathway, archaea	map02020	Two-component system	Carbon fixation	Hydroxypropionate-hydroxybutylate cycle	E2.3.1.9, atoB; acetyl-CoA C-acetyltransferase [EC:2.3.1.9]	ACAT, atoB	---	ec:2.3.1.9	K00626	---	---	3	5	5	5	5
		M00849	C5 isoprenoid biosynthesis, mevalonate pathway, archaea	map02020	Two-component system	Carbon fixation	Dicarboxylate-hydroxybutyrate cycle	E2.3.1.9, atoB; acetyl-CoA C-acetyltransferase [EC:2.3.1.9]	ACAT, atoB	---	ec:2.3.1.9	K00626	---	---	3	5	5	5	5
		M00957	Lysine degradation, bacteria, L-lysine => glutarate => succinate/acetyl-CoA	map02020	Two-component system	Carbon fixation	Hydroxypropionate-hydroxybutylate cycle	E2.3.1.9, atoB; acetyl-CoA C-acetyltransferase [EC:2.3.1.9]	ACAT, atoB	---	ec:2.3.1.9	K00626	---	---	3	5	5	5	5
		M00957	Lysine degradation, bacteria, L-lysine => glutarate => succinate/acetyl-CoA	map02020	Two-component system	Carbon fixation	Dicarboxylate-hydroxybutyrate cycle	E2.3.1.9, atoB; acetyl-CoA C-acetyltransferase [EC:2.3.1.9]	ACAT, atoB	---	ec:2.3.1.9	K00626	---	---	3	5	5	5	5
		M00088	Ketone body biosynthesis, acetyl-CoA => acetoacetate/3-hydroxybutyrate/acetone	map04975	Fat digestion and absorption	Carbon fixation	Hydroxypropionate-hydroxybutylate cycle	E2.3.1.9, atoB; acetyl-CoA C-acetyltransferase [EC:2.3.1.9]	ACAT, atoB	---	ec:2.3.1.9	K00626	---	---	3	5	5	5	5
		M00088	Ketone body biosynthesis, acetyl-CoA => acetoacetate/3-hydroxybutyrate/acetone	map04975	Fat digestion and absorption	Carbon fixation	Dicarboxylate-hydroxybutyrate cycle	E2.3.1.9, atoB; acetyl-CoA C-acetyltransferase [EC:2.3.1.9]	ACAT, atoB	---	ec:2.3.1.9	K00626	---	---	3	5	5	5	5
		M00095	C5 isoprenoid biosynthesis, mevalonate pathway	map04975	Fat digestion and absorption	Carbon fixation	Hydroxypropionate-hydroxybutylate cycle	E2.3.1.9, atoB; acetyl-CoA C-acetyltransferase [EC:2.3.1.9]	ACAT, atoB	---	ec:2.3.1.9	K00626	---	---	3	5	5	5	5
		M00095	C5 isoprenoid biosynthesis, mevalonate pathway	map04975	Fat digestion and absorption	Carbon fixation	Dicarboxylate-hydroxybutyrate cycle	E2.3.1.9, atoB; acetyl-CoA C-acetyltransferase [EC:2.3.1.9]	ACAT, atoB	---	ec:2.3.1.9	K00626	---	---	3	5	5	5	5
		M00373	Ethylmalonyl pathway	map04975	Fat digestion and absorption	Carbon fixation	Hydroxypropionate-hydroxybutylate cycle	E2.3.1.9, atoB; acetyl-CoA C-acetyltransferase [EC:2.3.1.9]	ACAT, atoB	---	ec:2.3.1.9	K00626	---	---	3	5	5	5	5
		M00373	Ethylmalonyl pathway	map04975	Fat digestion and absorption	Carbon fixation	Dicarboxylate-hydroxybutyrate cycle	E2.3.1.9, atoB; acetyl-CoA C-acetyltransferase [EC:2.3.1.9]	ACAT, atoB	---	ec:2.3.1.9	K00626	---	---	3	5	5	5	5
		M00374	Dicarboxylate-hydroxybutyrate cycle	map04975	Fat digestion and absorption	Carbon fixation	Hydroxypropionate-hydroxybutylate cycle	E2.3.1.9, atoB; acetyl-CoA C-acetyltransferase [EC:2.3.1.9]	ACAT, atoB	---	ec:2.3.1.9	K00626	---	---	3	5	5	5	5
		M00374	Dicarboxylate-hydroxybutyrate cycle	map04975	Fat digestion and absorption	Carbon fixation	Dicarboxylate-hydroxybutyrate cycle	E2.3.1.9, atoB; acetyl-CoA C-acetyltransferase [EC:2.3.1.9]	ACAT, atoB	---	ec:2.3.1.9	K00626	---	---	3	5	5	5	5
		M00375	Hydroxypropionate-hydroxybutylate cycle	map04975	Fat digestion and absorption	Carbon fixation	Hydroxypropionate-hydroxybutylate cycle	E2.3.1.9, atoB; acetyl-CoA C-acetyltransferase [EC:2.3.1.9]	ACAT, atoB	---	ec:2.3.1.9	K00626	---	---	3	5	5	5	5
		M00375	Hydroxypropionate-hydroxybutylate cycle	map04975	Fat digestion and absorption	Carbon fixation	Dicarboxylate-hydroxybutyrate cycle	E2.3.1.9, atoB; acetyl-CoA C-acetyltransferase [EC:2.3.1.9]	ACAT, atoB	---	ec:2.3.1.9	K00626	---	---	3	5	5	5	5
		M00849	C5 isoprenoid biosynthesis, mevalonate pathway, archaea	map04975	Fat digestion and absorption	Carbon fixation	Hydroxypropionate-hydroxybutylate cycle	E2.3.1.9, atoB; acetyl-CoA C-acetyltransferase [EC:2.3.1.9]	ACAT, atoB	---	ec:2.3.1.9	K00626	---	---	3	5	5	5	5
		M00849	C5 isoprenoid biosynthesis, mevalonate pathway, archaea	map04975	Fat digestion and absorption	Carbon fixation	Dicarboxylate-hydroxybutyrate cycle	E2.3.1.9, atoB; acetyl-CoA C-acetyltransferase [EC:2.3.1.9]	ACAT, atoB	---	ec:2.3.1.9	K00626	---	---	3	5	5	5	5
		M00957	Lysine degradation, bacteria, L-lysine => glutarate => succinate/acetyl-CoA	map04975	Fat digestion and absorption	Carbon fixation	Hydroxypropionate-hydroxybutylate cycle	E2.3.1.9, atoB; acetyl-CoA C-acetyltransferase [EC:2.3.1.9]	ACAT, atoB	---	ec:2.3.1.9	K00626	---	---	3	5	5	5	5
		M00957	Lysine degradation, bacteria, L-lysine => glutarate => succinate/acetyl-CoA	map04975	Fat digestion and absorption	Carbon fixation	Dicarboxylate-hydroxybutyrate cycle	E2.3.1.9, atoB; acetyl-CoA C-acetyltransferase [EC:2.3.1.9]	ACAT, atoB	---	ec:2.3.1.9	K00626	---	---	3	5	5	5	5
		---	---	map02020	Two-component system	---	---	---	dctM	---	---	K11690	---	---	5	4	4	5	5
		---	---	map02020	Two-component system	---	---	---	FAD6, desA	---	ec:1.14.19.23	K10255	---	---	1	1	1	1	1
		---	---	map02020	Two-component system	---	---	---	FAD6, desA	---	ec:1.14.19.45	K10255	---	---	1	1	1	1	1
		---	---	---	---	---	---	---	pqiA	---	---	K03808	---	---	1	1	1	1	1
		---	---	---	---	---	---	---	K07044	---	---	K07044	---	---	6	8	8	8	8
		---	---	---	---	---	---	---	ybiO	---	---	K22044	---	---	1	1	1	1	1
		---	---	---	---	---	---	---	betT, betS	---	---	K02168	---	---	1	1	1	1	1
		---	---	---	---	---	---	---	pepQ	---	ec:3.4.13.9	K01271	---	---	1	1	1	1	1
		---	---	---	---	---	---	---	comFB	---	---	K02241	---	---	1	1	1	1	1
		M00119	Pantothenate biosynthesis, valine/L-aspartate => pantothenate	map00770	Pantothenate and CoA biosynthesis	---	---	---	panE, apbA	---	ec:1.1.1.169	K00077	---	---	2	2	2	2	2
		M00913	Pantothenate biosynthesis, 2-oxoisovalerate/spermine => pantothenate	map00770	Pantothenate and CoA biosynthesis	---	---	---	panE, apbA	---	ec:1.1.1.169	K00077	---	---	2	2	2	2	2
		M00914	Coenzyme A biosynthesis, archaea, 2-oxoisovalerate => 4-phosphopantoate => CoA	map00770	Pantothenate and CoA biosynthesis	---	---	---	panE, apbA	---	ec:1.1.1.169	K00077	---	---	2	2	2	2	2
		M00119	Pantothenate biosynthesis, valine/L-aspartate => pantothenate	map01100	Metabolic pathways	---	---	---	panE, apbA	---	ec:1.1.1.169	K00077	---	---	2	2	2	2	2
		M00913	Pantothenate biosynthesis, 2-oxoisovalerate/spermine => pantothenate	map01100	Metabolic pathways	---	---	---	panE, apbA	---	ec:1.1.1.169	K00077	---	---	2	2	2	2	2
		M00914	Coenzyme A biosynthesis, archaea, 2-oxoisovalerate => 4-phosphopantoate => CoA	map01100	Metabolic pathways	---	---	---	panE, apbA	---	ec:1.1.1.169	K00077	---	---	2	2	2	2	2
		M00119	Pantothenate biosynthesis, valine/L-aspartate => pantothenate	map01110	Biosynthesis of secondary metabolites	---	---	---	panE, apbA	---	ec:1.1.1.169	K00077	---	---	2	2	2	2	2
		M00913	Pantothenate biosynthesis, 2-oxoisovalerate/spermine => pantothenate	map01110	Biosynthesis of secondary metabolites	---	---	---	panE, apbA	---	ec:1.1.1.169	K00077	---	---	2	2	2	2	2
		M00914	Coenzyme A biosynthesis, archaea, 2-oxoisovalerate => 4-phosphopantoate => CoA	map01110	Biosynthesis of secondary metabolites	---	---	---	panE, apbA	---	ec:1.1.1.169	K00077	---	---	2	2	2	2	2
		M00119	Pantothenate biosynthesis, valine/L-aspartate => pantothenate	map01240	Biosynthesis of cofactors	---	---	---	panE, apbA	---	ec:1.1.1.169	K00077	---	---	2	2	2	2	2
		M00913	Pantothenate biosynthesis, 2-oxoisovalerate/spermine => pantothenate	map01240	Biosynthesis of cofactors	---	---	---	panE, apbA	---	ec:1.1.1.169	K00077	---	---	2	2	2	2	2
		M00914	Coenzyme A biosynthesis, archaea, 2-oxoisovalerate => 4-phosphopantoate => CoA	map01240	Biosynthesis of cofactors	---	---	---	panE, apbA	---	ec:1.1.1.169	K00077	---	---	2	2	2	2	2
		---	---	map05207	Chemical carcinogenesis - receptor activation	---	---	---	EPHX4	---	---	K22369	---	---	1	1	1	1	1
		---	---	map05208	Chemical carcinogenesis - reactive oxygen species	---	---	---	EPHX4	---	---	K22369	---	---	1	1	1	1	1
		---	---	map02025	Biofilm formation - Pseudomonas aeruginosa	---	---	---	fimW	---	---	K23127	---	---	1	1	1	1	1
		---	---	---	---	---	---	---	dge1	---	ec:2.7.7.65	K18967	---	---	1	1	1	1	1
		---	---	---	---	---	---	---	K07089	---	---	K07089	Inorganics	MAs(III) extrusion	1	2	2	1	1
		M00087	beta-Oxidation	map00071	Fatty acid degradation	---	---	---	paaF, echA	---	ec:4.2.1.17	K01692	Hexadecane	Fatty acid-beta-oxidation	1	1	1	1	1
		M00878	Phenylacetate degradation, phenylaxetate => acetyl-CoA/succinyl-CoA	map00071	Fatty acid degradation	---	---	---	paaF, echA	---	ec:4.2.1.17	K01692	Hexadecane	Fatty acid-beta-oxidation	1	1	1	1	1
		M00957	Lysine degradation, bacteria, L-lysine => glutarate => succinate/acetyl-CoA	map00071	Fatty acid degradation	---	---	---	paaF, echA	---	ec:4.2.1.17	K01692	Hexadecane	Fatty acid-beta-oxidation	1	1	1	1	1
		M00087	beta-Oxidation	map00280	Valine, leucine and isoleucine degradation	---	---	---	paaF, echA	---	ec:4.2.1.17	K01692	Hexadecane	Fatty acid-beta-oxidation	1	1	1	1	1
		M00878	Phenylacetate degradation, phenylaxetate => acetyl-CoA/succinyl-CoA	map00280	Valine, leucine and isoleucine degradation	---	---	---	paaF, echA	---	ec:4.2.1.17	K01692	Hexadecane	Fatty acid-beta-oxidation	1	1	1	1	1
		M00957	Lysine degradation, bacteria, L-lysine => glutarate => succinate/acetyl-CoA	map00280	Valine, leucine and isoleucine degradation	---	---	---	paaF, echA	---	ec:4.2.1.17	K01692	Hexadecane	Fatty acid-beta-oxidation	1	1	1	1	1
		M00087	beta-Oxidation	map00310	Lysine degradation	---	---	---	paaF, echA	---	ec:4.2.1.17	K01692	Hexadecane	Fatty acid-beta-oxidation	1	1	1	1	1
		M00878	Phenylacetate degradation, phenylaxetate => acetyl-CoA/succinyl-CoA	map00310	Lysine degradation	---	---	---	paaF, echA	---	ec:4.2.1.17	K01692	Hexadecane	Fatty acid-beta-oxidation	1	1	1	1	1
		M00957	Lysine degradation, bacteria, L-lysine => glutarate => succinate/acetyl-CoA	map00310	Lysine degradation	---	---	---	paaF, echA	---	ec:4.2.1.17	K01692	Hexadecane	Fatty acid-beta-oxidation	1	1	1	1	1
		M00087	beta-Oxidation	map00360	Phenylalanine metabolism	---	---	---	paaF, echA	---	ec:4.2.1.17	K01692	Hexadecane	Fatty acid-beta-oxidation	1	1	1	1	1
		M00878	Phenylacetate degradation, phenylaxetate => acetyl-CoA/succinyl-CoA	map00360	Phenylalanine metabolism	---	---	---	paaF, echA	---	ec:4.2.1.17	K01692	Hexadecane	Fatty acid-beta-oxidation	1	1	1	1	1
		M00957	Lysine degradation, bacteria, L-lysine => glutarate => succinate/acetyl-CoA	map00360	Phenylalanine metabolism	---	---	---	paaF, echA	---	ec:4.2.1.17	K01692	Hexadecane	Fatty acid-beta-oxidation	1	1	1	1	1
		M00087	beta-Oxidation	map00362	Benzoate degradation	---	---	---	paaF, echA	---	ec:4.2.1.17	K01692	Hexadecane	Fatty acid-beta-oxidation	1	1	1	1	1
		M00878	Phenylacetate degradation, phenylaxetate => acetyl-CoA/succinyl-CoA	map00362	Benzoate degradation	---	---	---	paaF, echA	---	ec:4.2.1.17	K01692	Hexadecane	Fatty acid-beta-oxidation	1	1	1	1	1
		M00957	Lysine degradation, bacteria, L-lysine => glutarate => succinate/acetyl-CoA	map00362	Benzoate degradation	---	---	---	paaF, echA	---	ec:4.2.1.17	K01692	Hexadecane	Fatty acid-beta-oxidation	1	1	1	1	1
		M00087	beta-Oxidation	map00380	Tryptophan metabolism	---	---	---	paaF, echA	---	ec:4.2.1.17	K01692	Hexadecane	Fatty acid-beta-oxidation	1	1	1	1	1
		M00878	Phenylacetate degradation, phenylaxetate => acetyl-CoA/succinyl-CoA	map00380	Tryptophan metabolism	---	---	---	paaF, echA	---	ec:4.2.1.17	K01692	Hexadecane	Fatty acid-beta-oxidation	1	1	1	1	1
		M00957	Lysine degradation, bacteria, L-lysine => glutarate => succinate/acetyl-CoA	map00380	Tryptophan metabolism	---	---	---	paaF, echA	---	ec:4.2.1.17	K01692	Hexadecane	Fatty acid-beta-oxidation	1	1	1	1	1
		M00087	beta-Oxidation	map00410	beta-Alanine metabolism	---	---	---	paaF, echA	---	ec:4.2.1.17	K01692	Hexadecane	Fatty acid-beta-oxidation	1	1	1	1	1
		M00878	Phenylacetate degradation, phenylaxetate => acetyl-CoA/succinyl-CoA	map00410	beta-Alanine metabolism	---	---	---	paaF, echA	---	ec:4.2.1.17	K01692	Hexadecane	Fatty acid-beta-oxidation	1	1	1	1	1
		M00957	Lysine degradation, bacteria, L-lysine => glutarate => succinate/acetyl-CoA	map00410	beta-Alanine metabolism	---	---	---	paaF, echA	---	ec:4.2.1.17	K01692	Hexadecane	Fatty acid-beta-oxidation	1	1	1	1	1
		M00087	beta-Oxidation	map00627	Aminobenzoate degradation	---	---	---	paaF, echA	---	ec:4.2.1.17	K01692	Hexadecane	Fatty acid-beta-oxidation	1	1	1	1	1
		M00878	Phenylacetate degradation, phenylaxetate => acetyl-CoA/succinyl-CoA	map00627	Aminobenzoate degradation	---	---	---	paaF, echA	---	ec:4.2.1.17	K01692	Hexadecane	Fatty acid-beta-oxidation	1	1	1	1	1
		M00957	Lysine degradation, bacteria, L-lysine => glutarate => succinate/acetyl-CoA	map00627	Aminobenzoate degradation	---	---	---	paaF, echA	---	ec:4.2.1.17	K01692	Hexadecane	Fatty acid-beta-oxidation	1	1	1	1	1
		M00087	beta-Oxidation	map00640	Propanoate metabolism	---	---	---	paaF, echA	---	ec:4.2.1.17	K01692	Hexadecane	Fatty acid-beta-oxidation	1	1	1	1	1
		M00878	Phenylacetate degradation, phenylaxetate => acetyl-CoA/succinyl-CoA	map00640	Propanoate metabolism	---	---	---	paaF, echA	---	ec:4.2.1.17	K01692	Hexadecane	Fatty acid-beta-oxidation	1	1	1	1	1
		M00957	Lysine degradation, bacteria, L-lysine => glutarate => succinate/acetyl-CoA	map00640	Propanoate metabolism	---	---	---	paaF, echA	---	ec:4.2.1.17	K01692	Hexadecane	Fatty acid-beta-oxidation	1	1	1	1	1
		M00087	beta-Oxidation	map00650	Butanoate metabolism	---	---	---	paaF, echA	---	ec:4.2.1.17	K01692	Hexadecane	Fatty acid-beta-oxidation	1	1	1	1	1
		M00878	Phenylacetate degradation, phenylaxetate => acetyl-CoA/succinyl-CoA	map00650	Butanoate metabolism	---	---	---	paaF, echA	---	ec:4.2.1.17	K01692	Hexadecane	Fatty acid-beta-oxidation	1	1	1	1	1
		M00957	Lysine degradation, bacteria, L-lysine => glutarate => succinate/acetyl-CoA	map00650	Butanoate metabolism	---	---	---	paaF, echA	---	ec:4.2.1.17	K01692	Hexadecane	Fatty acid-beta-oxidation	1	1	1	1	1
		M00087	beta-Oxidation	map00907	Pinene, camphor and geraniol degradation	---	---	---	paaF, echA	---	ec:4.2.1.17	K01692	Hexadecane	Fatty acid-beta-oxidation	1	1	1	1	1
		M00878	Phenylacetate degradation, phenylaxetate => acetyl-CoA/succinyl-CoA	map00907	Pinene, camphor and geraniol degradation	---	---	---	paaF, echA	---	ec:4.2.1.17	K01692	Hexadecane	Fatty acid-beta-oxidation	1	1	1	1	1
		M00957	Lysine degradation, bacteria, L-lysine => glutarate => succinate/acetyl-CoA	map00907	Pinene, camphor and geraniol degradation	---	---	---	paaF, echA	---	ec:4.2.1.17	K01692	Hexadecane	Fatty acid-beta-oxidation	1	1	1	1	1
		M00087	beta-Oxidation	map00930	Caprolactam degradation	---	---	---	paaF, echA	---	ec:4.2.1.17	K01692	Hexadecane	Fatty acid-beta-oxidation	1	1	1	1	1
		M00878	Phenylacetate degradation, phenylaxetate => acetyl-CoA/succinyl-CoA	map00930	Caprolactam degradation	---	---	---	paaF, echA	---	ec:4.2.1.17	K01692	Hexadecane	Fatty acid-beta-oxidation	1	1	1	1	1
		M00957	Lysine degradation, bacteria, L-lysine => glutarate => succinate/acetyl-CoA	map00930	Caprolactam degradation	---	---	---	paaF, echA	---	ec:4.2.1.17	K01692	Hexadecane	Fatty acid-beta-oxidation	1	1	1	1	1
		M00087	beta-Oxidation	map01100	Metabolic pathways	---	---	---	paaF, echA	---	ec:4.2.1.17	K01692	Hexadecane	Fatty acid-beta-oxidation	1	1	1	1	1
		M00878	Phenylacetate degradation, phenylaxetate => acetyl-CoA/succinyl-CoA	map01100	Metabolic pathways	---	---	---	paaF, echA	---	ec:4.2.1.17	K01692	Hexadecane	Fatty acid-beta-oxidation	1	1	1	1	1
		M00957	Lysine degradation, bacteria, L-lysine => glutarate => succinate/acetyl-CoA	map01100	Metabolic pathways	---	---	---	paaF, echA	---	ec:4.2.1.17	K01692	Hexadecane	Fatty acid-beta-oxidation	1	1	1	1	1
		M00087	beta-Oxidation	map01110	Biosynthesis of secondary metabolites	---	---	---	paaF, echA	---	ec:4.2.1.17	K01692	Hexadecane	Fatty acid-beta-oxidation	1	1	1	1	1
		M00878	Phenylacetate degradation, phenylaxetate => acetyl-CoA/succinyl-CoA	map01110	Biosynthesis of secondary metabolites	---	---	---	paaF, echA	---	ec:4.2.1.17	K01692	Hexadecane	Fatty acid-beta-oxidation	1	1	1	1	1
		M00957	Lysine degradation, bacteria, L-lysine => glutarate => succinate/acetyl-CoA	map01110	Biosynthesis of secondary metabolites	---	---	---	paaF, echA	---	ec:4.2.1.17	K01692	Hexadecane	Fatty acid-beta-oxidation	1	1	1	1	1
		M00087	beta-Oxidation	map01120	Microbial metabolism in diverse environments	---	---	---	paaF, echA	---	ec:4.2.1.17	K01692	Hexadecane	Fatty acid-beta-oxidation	1	1	1	1	1
		M00878	Phenylacetate degradation, phenylaxetate => acetyl-CoA/succinyl-CoA	map01120	Microbial metabolism in diverse environments	---	---	---	paaF, echA	---	ec:4.2.1.17	K01692	Hexadecane	Fatty acid-beta-oxidation	1	1	1	1	1
		M00957	Lysine degradation, bacteria, L-lysine => glutarate => succinate/acetyl-CoA	map01120	Microbial metabolism in diverse environments	---	---	---	paaF, echA	---	ec:4.2.1.17	K01692	Hexadecane	Fatty acid-beta-oxidation	1	1	1	1	1
		M00087	beta-Oxidation	map01212	Fatty acid metabolism	---	---	---	paaF, echA	---	ec:4.2.1.17	K01692	Hexadecane	Fatty acid-beta-oxidation	1	1	1	1	1
		M00878	Phenylacetate degradation, phenylaxetate => acetyl-CoA/succinyl-CoA	map01212	Fatty acid metabolism	---	---	---	paaF, echA	---	ec:4.2.1.17	K01692	Hexadecane	Fatty acid-beta-oxidation	1	1	1	1	1
		M00957	Lysine degradation, bacteria, L-lysine => glutarate => succinate/acetyl-CoA	map01212	Fatty acid metabolism	---	---	---	paaF, echA	---	ec:4.2.1.17	K01692	Hexadecane	Fatty acid-beta-oxidation	1	1	1	1	1
		---	---	map00910	Nitrogen metabolism	---	---	---	ncd2, npd	---	ec:1.13.12.16	K00459	Nitrogen Metabolism	Nitroalkanes	2	2	2	2	2
		---	---	map01100	Metabolic pathways	---	---	---	ncd2, npd	---	ec:1.13.12.16	K00459	Nitrogen Metabolism	Nitroalkanes	2	2	2	2	2
		---	---	---	---	---	---	---	flgS	---	ec:2.7.13.3	K02482	---	---	5	3	4	0	0
		---	---	---	---	---	---	---	cptA	---	---	K19168	---	---	1	0	0	1	1
		---	---	map00071	Fatty acid degradation	---	---	---	rubB, alkT	---	ec:1.18.1.1	K05297	Hexadecane	Alkane degradation	1	1	1	1	1
		M00549	Nucleotide sugar biosynthesis, glucose => UDP-glucose	map00010	Glycolysis / Gluconeogenesis	---	---	---	pmm-pgm	---	ec:5.4.2.8	K15778	---	---	1	1	1	1	1
		M00549	Nucleotide sugar biosynthesis, glucose => UDP-glucose	map00010	Glycolysis / Gluconeogenesis	---	---	---	pmm-pgm	---	ec:5.4.2.2	K15778	---	---	1	1	1	1	1
		M00855	Glycogen degradation, glycogen => glucose-6P	map00010	Glycolysis / Gluconeogenesis	---	---	---	pmm-pgm	---	ec:5.4.2.8	K15778	---	---	1	1	1	1	1
		M00855	Glycogen degradation, glycogen => glucose-6P	map00010	Glycolysis / Gluconeogenesis	---	---	---	pmm-pgm	---	ec:5.4.2.2	K15778	---	---	1	1	1	1	1
		M00549	Nucleotide sugar biosynthesis, glucose => UDP-glucose	map00030	Pentose phosphate pathway	---	---	---	pmm-pgm	---	ec:5.4.2.8	K15778	---	---	1	1	1	1	1
		M00549	Nucleotide sugar biosynthesis, glucose => UDP-glucose	map00030	Pentose phosphate pathway	---	---	---	pmm-pgm	---	ec:5.4.2.2	K15778	---	---	1	1	1	1	1
		M00855	Glycogen degradation, glycogen => glucose-6P	map00030	Pentose phosphate pathway	---	---	---	pmm-pgm	---	ec:5.4.2.8	K15778	---	---	1	1	1	1	1
		M00855	Glycogen degradation, glycogen => glucose-6P	map00030	Pentose phosphate pathway	---	---	---	pmm-pgm	---	ec:5.4.2.2	K15778	---	---	1	1	1	1	1
		M00549	Nucleotide sugar biosynthesis, glucose => UDP-glucose	map00051	Fructose and mannose metabolism	---	---	---	pmm-pgm	---	ec:5.4.2.8	K15778	---	---	1	1	1	1	1
		M00549	Nucleotide sugar biosynthesis, glucose => UDP-glucose	map00051	Fructose and mannose metabolism	---	---	---	pmm-pgm	---	ec:5.4.2.2	K15778	---	---	1	1	1	1	1
		M00855	Glycogen degradation, glycogen => glucose-6P	map00051	Fructose and mannose metabolism	---	---	---	pmm-pgm	---	ec:5.4.2.8	K15778	---	---	1	1	1	1	1
		M00855	Glycogen degradation, glycogen => glucose-6P	map00051	Fructose and mannose metabolism	---	---	---	pmm-pgm	---	ec:5.4.2.2	K15778	---	---	1	1	1	1	1
		M00549	Nucleotide sugar biosynthesis, glucose => UDP-glucose	map00052	Galactose metabolism	---	---	---	pmm-pgm	---	ec:5.4.2.8	K15778	---	---	1	1	1	1	1
		M00549	Nucleotide sugar biosynthesis, glucose => UDP-glucose	map00052	Galactose metabolism	---	---	---	pmm-pgm	---	ec:5.4.2.2	K15778	---	---	1	1	1	1	1
		M00855	Glycogen degradation, glycogen => glucose-6P	map00052	Galactose metabolism	---	---	---	pmm-pgm	---	ec:5.4.2.8	K15778	---	---	1	1	1	1	1
		M00855	Glycogen degradation, glycogen => glucose-6P	map00052	Galactose metabolism	---	---	---	pmm-pgm	---	ec:5.4.2.2	K15778	---	---	1	1	1	1	1
		M00549	Nucleotide sugar biosynthesis, glucose => UDP-glucose	map00230	Purine metabolism	---	---	---	pmm-pgm	---	ec:5.4.2.8	K15778	---	---	1	1	1	1	1
		M00549	Nucleotide sugar biosynthesis, glucose => UDP-glucose	map00230	Purine metabolism	---	---	---	pmm-pgm	---	ec:5.4.2.2	K15778	---	---	1	1	1	1	1
		M00855	Glycogen degradation, glycogen => glucose-6P	map00230	Purine metabolism	---	---	---	pmm-pgm	---	ec:5.4.2.8	K15778	---	---	1	1	1	1	1
		M00855	Glycogen degradation, glycogen => glucose-6P	map00230	Purine metabolism	---	---	---	pmm-pgm	---	ec:5.4.2.2	K15778	---	---	1	1	1	1	1
		M00549	Nucleotide sugar biosynthesis, glucose => UDP-glucose	map00500	Starch and sucrose metabolism	---	---	---	pmm-pgm	---	ec:5.4.2.8	K15778	---	---	1	1	1	1	1
		M00549	Nucleotide sugar biosynthesis, glucose => UDP-glucose	map00500	Starch and sucrose metabolism	---	---	---	pmm-pgm	---	ec:5.4.2.2	K15778	---	---	1	1	1	1	1
		M00855	Glycogen degradation, glycogen => glucose-6P	map00500	Starch and sucrose metabolism	---	---	---	pmm-pgm	---	ec:5.4.2.8	K15778	---	---	1	1	1	1	1
		M00855	Glycogen degradation, glycogen => glucose-6P	map00500	Starch and sucrose metabolism	---	---	---	pmm-pgm	---	ec:5.4.2.2	K15778	---	---	1	1	1	1	1
		M00549	Nucleotide sugar biosynthesis, glucose => UDP-glucose	map00520	Amino sugar and nucleotide sugar metabolism	---	---	---	pmm-pgm	---	ec:5.4.2.8	K15778	---	---	1	1	1	1	1
		M00549	Nucleotide sugar biosynthesis, glucose => UDP-glucose	map00520	Amino sugar and nucleotide sugar metabolism	---	---	---	pmm-pgm	---	ec:5.4.2.2	K15778	---	---	1	1	1	1	1
		M00855	Glycogen degradation, glycogen => glucose-6P	map00520	Amino sugar and nucleotide sugar metabolism	---	---	---	pmm-pgm	---	ec:5.4.2.8	K15778	---	---	1	1	1	1	1
		M00855	Glycogen degradation, glycogen => glucose-6P	map00520	Amino sugar and nucleotide sugar metabolism	---	---	---	pmm-pgm	---	ec:5.4.2.2	K15778	---	---	1	1	1	1	1
		M00549	Nucleotide sugar biosynthesis, glucose => UDP-glucose	map00521	Streptomycin biosynthesis	---	---	---	pmm-pgm	---	ec:5.4.2.8	K15778	---	---	1	1	1	1	1
		M00549	Nucleotide sugar biosynthesis, glucose => UDP-glucose	map00521	Streptomycin biosynthesis	---	---	---	pmm-pgm	---	ec:5.4.2.2	K15778	---	---	1	1	1	1	1
		M00855	Glycogen degradation, glycogen => glucose-6P	map00521	Streptomycin biosynthesis	---	---	---	pmm-pgm	---	ec:5.4.2.8	K15778	---	---	1	1	1	1	1
		M00855	Glycogen degradation, glycogen => glucose-6P	map00521	Streptomycin biosynthesis	---	---	---	pmm-pgm	---	ec:5.4.2.2	K15778	---	---	1	1	1	1	1
		M00549	Nucleotide sugar biosynthesis, glucose => UDP-glucose	map01100	Metabolic pathways	---	---	---	pmm-pgm	---	ec:5.4.2.8	K15778	---	---	1	1	1	1	1
		M00549	Nucleotide sugar biosynthesis, glucose => UDP-glucose	map01100	Metabolic pathways	---	---	---	pmm-pgm	---	ec:5.4.2.2	K15778	---	---	1	1	1	1	1
		M00855	Glycogen degradation, glycogen => glucose-6P	map01100	Metabolic pathways	---	---	---	pmm-pgm	---	ec:5.4.2.8	K15778	---	---	1	1	1	1	1
		M00855	Glycogen degradation, glycogen => glucose-6P	map01100	Metabolic pathways	---	---	---	pmm-pgm	---	ec:5.4.2.2	K15778	---	---	1	1	1	1	1
		M00549	Nucleotide sugar biosynthesis, glucose => UDP-glucose	map01110	Biosynthesis of secondary metabolites	---	---	---	pmm-pgm	---	ec:5.4.2.8	K15778	---	---	1	1	1	1	1
		M00549	Nucleotide sugar biosynthesis, glucose => UDP-glucose	map01110	Biosynthesis of secondary metabolites	---	---	---	pmm-pgm	---	ec:5.4.2.2	K15778	---	---	1	1	1	1	1
		M00855	Glycogen degradation, glycogen => glucose-6P	map01110	Biosynthesis of secondary metabolites	---	---	---	pmm-pgm	---	ec:5.4.2.8	K15778	---	---	1	1	1	1	1
		M00855	Glycogen degradation, glycogen => glucose-6P	map01110	Biosynthesis of secondary metabolites	---	---	---	pmm-pgm	---	ec:5.4.2.2	K15778	---	---	1	1	1	1	1
		M00549	Nucleotide sugar biosynthesis, glucose => UDP-glucose	map01120	Microbial metabolism in diverse environments	---	---	---	pmm-pgm	---	ec:5.4.2.8	K15778	---	---	1	1	1	1	1
		M00549	Nucleotide sugar biosynthesis, glucose => UDP-glucose	map01120	Microbial metabolism in diverse environments	---	---	---	pmm-pgm	---	ec:5.4.2.2	K15778	---	---	1	1	1	1	1
		M00855	Glycogen degradation, glycogen => glucose-6P	map01120	Microbial metabolism in diverse environments	---	---	---	pmm-pgm	---	ec:5.4.2.8	K15778	---	---	1	1	1	1	1
		M00855	Glycogen degradation, glycogen => glucose-6P	map01120	Microbial metabolism in diverse environments	---	---	---	pmm-pgm	---	ec:5.4.2.2	K15778	---	---	1	1	1	1	1
		M00549	Nucleotide sugar biosynthesis, glucose => UDP-glucose	map01250	Biosynthesis of nucleotide sugars	---	---	---	pmm-pgm	---	ec:5.4.2.8	K15778	---	---	1	1	1	1	1
		M00549	Nucleotide sugar biosynthesis, glucose => UDP-glucose	map01250	Biosynthesis of nucleotide sugars	---	---	---	pmm-pgm	---	ec:5.4.2.2	K15778	---	---	1	1	1	1	1
		M00855	Glycogen degradation, glycogen => glucose-6P	map01250	Biosynthesis of nucleotide sugars	---	---	---	pmm-pgm	---	ec:5.4.2.8	K15778	---	---	1	1	1	1	1
		M00855	Glycogen degradation, glycogen => glucose-6P	map01250	Biosynthesis of nucleotide sugars	---	---	---	pmm-pgm	---	ec:5.4.2.2	K15778	---	---	1	1	1	1	1
		---	---	map02025	Biofilm formation - Pseudomonas aeruginosa	Secretion system	Type VI Secretion	fha1; type VI secretion system protein Fha1	fha1	---	---	K11913	Type VI secretion system	type VI secretion system protein	1	1	1	1	1
		---	---	map03070	Bacterial secretion system	Secretion system	Type VI Secretion	fha1; type VI secretion system protein Fha1	fha1	---	---	K11913	Type VI secretion system	type VI secretion system protein	1	1	1	1	1
		---	---	---	---	---	---	---	impI, vasC	---	---	K11894	---	---	1	1	1	1	1
		---	---	map03070	Bacterial secretion system	Secretion system	Type VI Secretion	dotU; type VI secretion system protein DotU	impK, ompA, vasF, dotU	---	---	K11892	Type VI secretion system	type VI secretion system protein ImpK	1	1	1	1	1
		---	---	map01501	beta-Lactam resistance	---	---	---	ampG	---	---	K08218	---	---	2	2	2	2	2
		---	---	map02025	Biofilm formation - Pseudomonas aeruginosa	---	---	---	mucR	---	ec:2.7.7.65	K21023	---	---	9	12	11	13	13
		---	---	---	---	---	---	---	glbN	---	---	K06886	---	---	2	2	2	2	2
		---	---	---	---	---	---	---	tpx	---	ec:1.11.1.24	K11065	---	---	1	1	1	1	1
		---	---	---	---	---	---	---	tonB	---	---	K03832	---	---	6	6	5	8	8
		---	---	---	---	---	---	---	rlpA	---	---	K03642	---	---	1	1	1	1	1
		---	---	---	---	---	---	---	dedA	---	---	K03975	---	---	2	2	2	2	2
		---	---	---	---	---	---	---	rcdA	---	---	K23778	---	---	1	1	1	1	1
		---	---	---	---	---	---	---	yfaE	---	---	K11107	---	---	1	1	1	1	1
		---	---	map00903	Limonene degradation	---	---	---	mlhB, chnC	---	ec:3.1.1.83	K14731	---	---	1	1	1	2	2
		---	---	map00930	Caprolactam degradation	---	---	---	mlhB, chnC	---	ec:3.1.1.83	K14731	---	---	1	1	1	2	2
		---	---	map01120	Microbial metabolism in diverse environments	---	---	---	mlhB, chnC	---	ec:3.1.1.83	K14731	---	---	1	1	1	2	2
		---	---	map01220	Degradation of aromatic compounds	---	---	---	mlhB, chnC	---	ec:3.1.1.83	K14731	---	---	1	1	1	2	2
		---	---	---	---	---	---	---	rpoE	---	---	K03088	---	---	5	4	4	5	5
		M00083	Fatty acid biosynthesis, elongation	map00061	Fatty acid biosynthesis	---	---	---	fabI	---	ec:1.3.1.9	K00208	---	---	2	1	1	1	1
		M00083	Fatty acid biosynthesis, elongation	map00061	Fatty acid biosynthesis	---	---	---	fabI	---	ec:1.3.1.10	K00208	---	---	2	1	1	1	1
		M00572	Pimeloyl-ACP biosynthesis, BioC-BioH pathway, malonyl-ACP => pimeloyl-ACP	map00061	Fatty acid biosynthesis	---	---	---	fabI	---	ec:1.3.1.9	K00208	---	---	2	1	1	1	1
		M00572	Pimeloyl-ACP biosynthesis, BioC-BioH pathway, malonyl-ACP => pimeloyl-ACP	map00061	Fatty acid biosynthesis	---	---	---	fabI	---	ec:1.3.1.10	K00208	---	---	2	1	1	1	1
		M00083	Fatty acid biosynthesis, elongation	map00333	Prodigiosin biosynthesis	---	---	---	fabI	---	ec:1.3.1.9	K00208	---	---	2	1	1	1	1
		M00083	Fatty acid biosynthesis, elongation	map00333	Prodigiosin biosynthesis	---	---	---	fabI	---	ec:1.3.1.10	K00208	---	---	2	1	1	1	1
		M00572	Pimeloyl-ACP biosynthesis, BioC-BioH pathway, malonyl-ACP => pimeloyl-ACP	map00333	Prodigiosin biosynthesis	---	---	---	fabI	---	ec:1.3.1.9	K00208	---	---	2	1	1	1	1
		M00572	Pimeloyl-ACP biosynthesis, BioC-BioH pathway, malonyl-ACP => pimeloyl-ACP	map00333	Prodigiosin biosynthesis	---	---	---	fabI	---	ec:1.3.1.10	K00208	---	---	2	1	1	1	1
		M00083	Fatty acid biosynthesis, elongation	map00780	Biotin metabolism	---	---	---	fabI	---	ec:1.3.1.9	K00208	---	---	2	1	1	1	1
		M00083	Fatty acid biosynthesis, elongation	map00780	Biotin metabolism	---	---	---	fabI	---	ec:1.3.1.10	K00208	---	---	2	1	1	1	1
		M00572	Pimeloyl-ACP biosynthesis, BioC-BioH pathway, malonyl-ACP => pimeloyl-ACP	map00780	Biotin metabolism	---	---	---	fabI	---	ec:1.3.1.9	K00208	---	---	2	1	1	1	1
		M00572	Pimeloyl-ACP biosynthesis, BioC-BioH pathway, malonyl-ACP => pimeloyl-ACP	map00780	Biotin metabolism	---	---	---	fabI	---	ec:1.3.1.10	K00208	---	---	2	1	1	1	1
		M00083	Fatty acid biosynthesis, elongation	map01100	Metabolic pathways	---	---	---	fabI	---	ec:1.3.1.9	K00208	---	---	2	1	1	1	1
		M00083	Fatty acid biosynthesis, elongation	map01100	Metabolic pathways	---	---	---	fabI	---	ec:1.3.1.10	K00208	---	---	2	1	1	1	1
		M00572	Pimeloyl-ACP biosynthesis, BioC-BioH pathway, malonyl-ACP => pimeloyl-ACP	map01100	Metabolic pathways	---	---	---	fabI	---	ec:1.3.1.9	K00208	---	---	2	1	1	1	1
		M00572	Pimeloyl-ACP biosynthesis, BioC-BioH pathway, malonyl-ACP => pimeloyl-ACP	map01100	Metabolic pathways	---	---	---	fabI	---	ec:1.3.1.10	K00208	---	---	2	1	1	1	1
		M00083	Fatty acid biosynthesis, elongation	map01110	Biosynthesis of secondary metabolites	---	---	---	fabI	---	ec:1.3.1.9	K00208	---	---	2	1	1	1	1
		M00083	Fatty acid biosynthesis, elongation	map01110	Biosynthesis of secondary metabolites	---	---	---	fabI	---	ec:1.3.1.10	K00208	---	---	2	1	1	1	1
		M00572	Pimeloyl-ACP biosynthesis, BioC-BioH pathway, malonyl-ACP => pimeloyl-ACP	map01110	Biosynthesis of secondary metabolites	---	---	---	fabI	---	ec:1.3.1.9	K00208	---	---	2	1	1	1	1
		M00572	Pimeloyl-ACP biosynthesis, BioC-BioH pathway, malonyl-ACP => pimeloyl-ACP	map01110	Biosynthesis of secondary metabolites	---	---	---	fabI	---	ec:1.3.1.10	K00208	---	---	2	1	1	1	1
		M00083	Fatty acid biosynthesis, elongation	map01212	Fatty acid metabolism	---	---	---	fabI	---	ec:1.3.1.9	K00208	---	---	2	1	1	1	1
		M00083	Fatty acid biosynthesis, elongation	map01212	Fatty acid metabolism	---	---	---	fabI	---	ec:1.3.1.10	K00208	---	---	2	1	1	1	1
		M00572	Pimeloyl-ACP biosynthesis, BioC-BioH pathway, malonyl-ACP => pimeloyl-ACP	map01212	Fatty acid metabolism	---	---	---	fabI	---	ec:1.3.1.9	K00208	---	---	2	1	1	1	1
		M00572	Pimeloyl-ACP biosynthesis, BioC-BioH pathway, malonyl-ACP => pimeloyl-ACP	map01212	Fatty acid metabolism	---	---	---	fabI	---	ec:1.3.1.10	K00208	---	---	2	1	1	1	1
		M00083	Fatty acid biosynthesis, elongation	map01240	Biosynthesis of cofactors	---	---	---	fabI	---	ec:1.3.1.9	K00208	---	---	2	1	1	1	1
		M00083	Fatty acid biosynthesis, elongation	map01240	Biosynthesis of cofactors	---	---	---	fabI	---	ec:1.3.1.10	K00208	---	---	2	1	1	1	1
		M00572	Pimeloyl-ACP biosynthesis, BioC-BioH pathway, malonyl-ACP => pimeloyl-ACP	map01240	Biosynthesis of cofactors	---	---	---	fabI	---	ec:1.3.1.9	K00208	---	---	2	1	1	1	1
		M00572	Pimeloyl-ACP biosynthesis, BioC-BioH pathway, malonyl-ACP => pimeloyl-ACP	map01240	Biosynthesis of cofactors	---	---	---	fabI	---	ec:1.3.1.10	K00208	---	---	2	1	1	1	1
		---	---	map02024	Quorum sensing	---	---	---	K14645	---	---	K14645	---	---	2	2	2	2	2
		---	---	---	---	---	---	---	K07483	---	---	K07483	---	---	2	2	3	5	6
		---	---	---	---	---	---	---	alpA	---	---	K07733	---	---	1	1	1	1	1
		---	---	map01040	Biosynthesis of unsaturated fatty acids	---	---	---	desA3	---	---	K22769	---	---	1	1	2	2	2
		---	---	map01100	Metabolic pathways	---	---	---	desA3	---	---	K22769	---	---	1	1	2	2	2
		---	---	map01212	Fatty acid metabolism	---	---	---	desA3	---	---	K22769	---	---	1	1	2	2	2
		M00026	Histidine biosynthesis, PRPP => histidine	map00340	Histidine metabolism	---	---	---	hisC	---	ec:2.6.1.9	K00817	---	---	3	1	2	2	2
		M00026	Histidine biosynthesis, PRPP => histidine	map00350	Tyrosine metabolism	---	---	---	hisC	---	ec:2.6.1.9	K00817	---	---	3	1	2	2	2
		M00026	Histidine biosynthesis, PRPP => histidine	map00360	Phenylalanine metabolism	---	---	---	hisC	---	ec:2.6.1.9	K00817	---	---	3	1	2	2	2
		M00026	Histidine biosynthesis, PRPP => histidine	map00400	Phenylalanine, tyrosine and tryptophan biosynthesis	---	---	---	hisC	---	ec:2.6.1.9	K00817	---	---	3	1	2	2	2
		M00026	Histidine biosynthesis, PRPP => histidine	map00401	Novobiocin biosynthesis	---	---	---	hisC	---	ec:2.6.1.9	K00817	---	---	3	1	2	2	2
		M00026	Histidine biosynthesis, PRPP => histidine	map00960	Tropane, piperidine and pyridine alkaloid biosynthesis	---	---	---	hisC	---	ec:2.6.1.9	K00817	---	---	3	1	2	2	2
		M00026	Histidine biosynthesis, PRPP => histidine	map01100	Metabolic pathways	---	---	---	hisC	---	ec:2.6.1.9	K00817	---	---	3	1	2	2	2
		M00026	Histidine biosynthesis, PRPP => histidine	map01110	Biosynthesis of secondary metabolites	---	---	---	hisC	---	ec:2.6.1.9	K00817	---	---	3	1	2	2	2
		M00026	Histidine biosynthesis, PRPP => histidine	map01230	Biosynthesis of amino acids	---	---	---	hisC	---	ec:2.6.1.9	K00817	---	---	3	1	2	2	2
		---	---	map01503	Cationic antimicrobial peptide (CAMP) resistance	---	---	---	degP, htrA	---	ec:3.4.21.107	K04771	---	---	2	2	2	2	2
		---	---	map02020	Two-component system	---	---	---	degP, htrA	---	ec:3.4.21.107	K04771	---	---	2	2	2	2	2
		---	---	---	---	---	---	---	paaX	---	---	K02616	---	---	1	1	1	1	1
		---	---	map00071	Fatty acid degradation	---	---	---	alkB1_2, alkM	---	ec:1.14.15.3	K00496	Hexadecane	Alkane degradation	3	2	2	2	2
		---	---	map00930	Caprolactam degradation	---	---	---	alkB1_2, alkM	---	ec:1.14.15.3	K00496	Hexadecane	Alkane degradation	3	2	2	2	2
		---	---	---	---	---	---	---	parE1_3_4	---	---	K19092	---	---	2	3	2	6	6
		---	---	map03018	RNA degradation	---	---	---	rnj	---	---	K12574	---	---	1	1	1	1	1
		---	---	map00984	Steroid degradation	---	---	---	choD	---	ec:1.1.3.6	K03333	---	---	1	2	2	2	2
		---	---	map01120	Microbial metabolism in diverse environments	---	---	---	choD	---	ec:1.1.3.6	K03333	---	---	1	2	2	2	2
		---	---	---	---	---	---	---	K07018	---	---	K07018	---	---	1	1	1	1	1
		---	---	map00220	Arginine biosynthesis	---	---	---	glnA, GLUL	---	ec:6.3.1.2	K01915	---	---	3	2	3	3	3
		---	---	map00250	Alanine, aspartate and glutamate metabolism	---	---	---	glnA, GLUL	---	ec:6.3.1.2	K01915	---	---	3	2	3	3	3
		---	---	map00630	Glyoxylate and dicarboxylate metabolism	---	---	---	glnA, GLUL	---	ec:6.3.1.2	K01915	---	---	3	2	3	3	3
		---	---	map00910	Nitrogen metabolism	---	---	---	glnA, GLUL	---	ec:6.3.1.2	K01915	---	---	3	2	3	3	3
		---	---	map01100	Metabolic pathways	---	---	---	glnA, GLUL	---	ec:6.3.1.2	K01915	---	---	3	2	3	3	3
		---	---	map01120	Microbial metabolism in diverse environments	---	---	---	glnA, GLUL	---	ec:6.3.1.2	K01915	---	---	3	2	3	3	3
		---	---	map01230	Biosynthesis of amino acids	---	---	---	glnA, GLUL	---	ec:6.3.1.2	K01915	---	---	3	2	3	3	3
		---	---	map02020	Two-component system	---	---	---	glnA, GLUL	---	ec:6.3.1.2	K01915	---	---	3	2	3	3	3
		---	---	map04217	Necroptosis	---	---	---	glnA, GLUL	---	ec:6.3.1.2	K01915	---	---	3	2	3	3	3
		---	---	map04724	Glutamatergic synapse	---	---	---	glnA, GLUL	---	ec:6.3.1.2	K01915	---	---	3	2	3	3	3
		---	---	map04727	GABAergic synapse	---	---	---	glnA, GLUL	---	ec:6.3.1.2	K01915	---	---	3	2	3	3	3
		---	---	map00250	Alanine, aspartate and glutamate metabolism	---	---	---	ald	---	ec:1.4.1.1	K00259	---	---	1	1	1	1	1
		---	---	map00430	Taurine and hypotaurine metabolism	---	---	---	ald	---	ec:1.4.1.1	K00259	---	---	1	1	1	1	1
		---	---	map01100	Metabolic pathways	---	---	---	ald	---	ec:1.4.1.1	K00259	---	---	1	1	1	1	1
		---	---	---	---	---	---	---	tlyC	---	---	K03699	---	---	2	2	2	2	2
		---	---	map02020	Two-component system	Other	Bacterial chemotaxis	mcp; methyl-accepting chemotaxis protein	mcp	---	---	K03406	Chemotaxis	Bacterial chemotaxis	14	15	18	16	16
		---	---	map02030	Bacterial chemotaxis	Other	Bacterial chemotaxis	mcp; methyl-accepting chemotaxis protein	mcp	---	---	K03406	Chemotaxis	Bacterial chemotaxis	14	15	18	16	16
		---	---	---	---	---	---	---	K09948	---	---	K09948	---	---	1	1	2	1	1
		---	---	---	---	---	---	---	K09798	---	---	K09798	---	---	1	1	1	1	1
		---	---	---	---	---	---	---	FN3KRP	---	ec:2.7.1.172	K15523	---	---	1	1	1	1	1
		---	---	map00564	Glycerophospholipid metabolism	---	---	---	E3.1.4.46, glpQ, ugpQ	---	ec:3.1.4.46	K01126	---	---	2	2	2	2	2
		---	---	---	---	---	---	---	K11527	---	ec:2.7.13.3	K11527	---	---	2	3	1	2	2
		---	---	map03410	Base excision repair	---	---	---	tag	---	ec:3.2.2.20	K01246	---	---	1	2	2	2	2
		M00846	Siroheme biosynthesis, glutamyl-tRNA => siroheme	map00860	Porphyrin metabolism	---	---	---	cobA	---	ec:2.1.1.107	K02303	---	---	1	2	2	2	2
		M00924	Cobalamin biosynthesis, anaerobic, uroporphyrinogen III => sirohydrochlorin => cobyrinate a,c-diamide	map00860	Porphyrin metabolism	---	---	---	cobA	---	ec:2.1.1.107	K02303	---	---	1	2	2	2	2
		M00925	Cobalamin biosynthesis, aerobic, uroporphyrinogen III => precorrin 2 => cobyrinate a,c-diamide	map00860	Porphyrin metabolism	---	---	---	cobA	---	ec:2.1.1.107	K02303	---	---	1	2	2	2	2
		M00846	Siroheme biosynthesis, glutamyl-tRNA => siroheme	map01100	Metabolic pathways	---	---	---	cobA	---	ec:2.1.1.107	K02303	---	---	1	2	2	2	2
		M00924	Cobalamin biosynthesis, anaerobic, uroporphyrinogen III => sirohydrochlorin => cobyrinate a,c-diamide	map01100	Metabolic pathways	---	---	---	cobA	---	ec:2.1.1.107	K02303	---	---	1	2	2	2	2
		M00925	Cobalamin biosynthesis, aerobic, uroporphyrinogen III => precorrin 2 => cobyrinate a,c-diamide	map01100	Metabolic pathways	---	---	---	cobA	---	ec:2.1.1.107	K02303	---	---	1	2	2	2	2
		M00846	Siroheme biosynthesis, glutamyl-tRNA => siroheme	map01110	Biosynthesis of secondary metabolites	---	---	---	cobA	---	ec:2.1.1.107	K02303	---	---	1	2	2	2	2
		M00924	Cobalamin biosynthesis, anaerobic, uroporphyrinogen III => sirohydrochlorin => cobyrinate a,c-diamide	map01110	Biosynthesis of secondary metabolites	---	---	---	cobA	---	ec:2.1.1.107	K02303	---	---	1	2	2	2	2
		M00925	Cobalamin biosynthesis, aerobic, uroporphyrinogen III => precorrin 2 => cobyrinate a,c-diamide	map01110	Biosynthesis of secondary metabolites	---	---	---	cobA	---	ec:2.1.1.107	K02303	---	---	1	2	2	2	2
		M00846	Siroheme biosynthesis, glutamyl-tRNA => siroheme	map01120	Microbial metabolism in diverse environments	---	---	---	cobA	---	ec:2.1.1.107	K02303	---	---	1	2	2	2	2
		M00924	Cobalamin biosynthesis, anaerobic, uroporphyrinogen III => sirohydrochlorin => cobyrinate a,c-diamide	map01120	Microbial metabolism in diverse environments	---	---	---	cobA	---	ec:2.1.1.107	K02303	---	---	1	2	2	2	2
		M00925	Cobalamin biosynthesis, aerobic, uroporphyrinogen III => precorrin 2 => cobyrinate a,c-diamide	map01120	Microbial metabolism in diverse environments	---	---	---	cobA	---	ec:2.1.1.107	K02303	---	---	1	2	2	2	2
		M00846	Siroheme biosynthesis, glutamyl-tRNA => siroheme	map01240	Biosynthesis of cofactors	---	---	---	cobA	---	ec:2.1.1.107	K02303	---	---	1	2	2	2	2
		M00924	Cobalamin biosynthesis, anaerobic, uroporphyrinogen III => sirohydrochlorin => cobyrinate a,c-diamide	map01240	Biosynthesis of cofactors	---	---	---	cobA	---	ec:2.1.1.107	K02303	---	---	1	2	2	2	2
		M00925	Cobalamin biosynthesis, aerobic, uroporphyrinogen III => precorrin 2 => cobyrinate a,c-diamide	map01240	Biosynthesis of cofactors	---	---	---	cobA	---	ec:2.1.1.107	K02303	---	---	1	2	2	2	2
		---	---	---	---	---	---	---	phnA	---	---	K06193	Inorganics	Alkylphosphate utilization	2	1	1	2	2
		---	---	map01040	Biosynthesis of unsaturated fatty acids	---	---	---	SCD, desC	---	ec:1.14.19.1	K00507	---	---	2	2	1	2	2
		---	---	map01100	Metabolic pathways	---	---	---	SCD, desC	---	ec:1.14.19.1	K00507	---	---	2	2	1	2	2
		---	---	map01212	Fatty acid metabolism	---	---	---	SCD, desC	---	ec:1.14.19.1	K00507	---	---	2	2	1	2	2
		---	---	map03320	PPAR signaling pathway	---	---	---	SCD, desC	---	ec:1.14.19.1	K00507	---	---	2	2	1	2	2
		---	---	map04152	AMPK signaling pathway	---	---	---	SCD, desC	---	ec:1.14.19.1	K00507	---	---	2	2	1	2	2
		---	---	map04212	Longevity regulating pathway - worm	---	---	---	SCD, desC	---	ec:1.14.19.1	K00507	---	---	2	2	1	2	2
		---	---	map04936	Alcoholic liver disease	---	---	---	SCD, desC	---	ec:1.14.19.1	K00507	---	---	2	2	1	2	2
		---	---	---	---	---	---	---	K06889	---	---	K06889	---	---	2	3	3	3	3
		---	---	---	---	---	---	---	ftsK, spoIIIE	---	---	K03466	---	---	1	1	1	1	1
		M00017	Methionine biosynthesis, aspartate => homoserine => methionine	map00270	Cysteine and methionine metabolism	---	---	---	metE	---	ec:2.1.1.14	K00549	---	---	1	1	1	1	1
		M00017	Methionine biosynthesis, aspartate => homoserine => methionine	map00450	Selenocompound metabolism	---	---	---	metE	---	ec:2.1.1.14	K00549	---	---	1	1	1	1	1
		M00017	Methionine biosynthesis, aspartate => homoserine => methionine	map01100	Metabolic pathways	---	---	---	metE	---	ec:2.1.1.14	K00549	---	---	1	1	1	1	1
		M00017	Methionine biosynthesis, aspartate => homoserine => methionine	map01110	Biosynthesis of secondary metabolites	---	---	---	metE	---	ec:2.1.1.14	K00549	---	---	1	1	1	1	1
		M00017	Methionine biosynthesis, aspartate => homoserine => methionine	map01230	Biosynthesis of amino acids	---	---	---	metE	---	ec:2.1.1.14	K00549	---	---	1	1	1	1	1
		---	---	---	---	---	---	---	K07004	---	---	K07004	---	---	1	1	1	1	1
		---	---	---	---	---	---	---	abgT	---	---	K12942	---	---	1	1	1	1	1
		---	---	---	---	---	---	---	K06975	---	---	K06975	---	---	1	1	1	1	1
		---	---	map00627	Aminobenzoate degradation	---	---	---	ethA	---	---	K10215	---	---	2	2	2	2	2
		---	---	map01120	Microbial metabolism in diverse environments	---	---	---	ethA	---	---	K10215	---	---	2	2	2	2	2
		---	---	map02020	Two-component system	---	---	---	fecR	---	---	K07165	---	---	1	1	1	1	1
		M00089	Triacylglycerol biosynthesis	map00561	Glycerolipid metabolism	---	---	---	plsC	---	ec:2.3.1.51	K00655	Inorganics	Phosphate metabolism	1	3	3	2	2
		M00089	Triacylglycerol biosynthesis	map00564	Glycerophospholipid metabolism	---	---	---	plsC	---	ec:2.3.1.51	K00655	Inorganics	Phosphate metabolism	1	3	3	2	2
		M00089	Triacylglycerol biosynthesis	map01100	Metabolic pathways	---	---	---	plsC	---	ec:2.3.1.51	K00655	Inorganics	Phosphate metabolism	1	3	3	2	2
		M00089	Triacylglycerol biosynthesis	map01110	Biosynthesis of secondary metabolites	---	---	---	plsC	---	ec:2.3.1.51	K00655	Inorganics	Phosphate metabolism	1	3	3	2	2
		---	---	---	---	---	---	---	HTATIP2	---	---	K17290	---	---	1	1	1	1	1
		---	---	---	---	---	---	---	K06992	---	---	K06992	---	---	1	1	1	1	1
		---	---	---	---	---	---	---	fadL	---	---	K06076	---	---	1	2	2	1	1
		---	---	map00340	Histidine metabolism	---	---	---	egtD	---	ec:2.1.1.44	K18911	---	---	1	1	1	1	1
		---	---	map01100	Metabolic pathways	---	---	---	egtD	---	ec:2.1.1.44	K18911	---	---	1	1	1	1	1
		---	---	map00330	Arginine and proline metabolism	---	---	---	E3.5.1.4, amiE	---	ec:3.5.1.4	K01426	---	---	3	3	3	3	3
		---	---	map00360	Phenylalanine metabolism	---	---	---	E3.5.1.4, amiE	---	ec:3.5.1.4	K01426	---	---	3	3	3	3	3
		---	---	map00380	Tryptophan metabolism	---	---	---	E3.5.1.4, amiE	---	ec:3.5.1.4	K01426	---	---	3	3	3	3	3
		---	---	map00627	Aminobenzoate degradation	---	---	---	E3.5.1.4, amiE	---	ec:3.5.1.4	K01426	---	---	3	3	3	3	3
		---	---	map00643	Styrene degradation	---	---	---	E3.5.1.4, amiE	---	ec:3.5.1.4	K01426	---	---	3	3	3	3	3
		---	---	map01100	Metabolic pathways	---	---	---	E3.5.1.4, amiE	---	ec:3.5.1.4	K01426	---	---	3	3	3	3	3
		---	---	map01120	Microbial metabolism in diverse environments	---	---	---	E3.5.1.4, amiE	---	ec:3.5.1.4	K01426	---	---	3	3	3	3	3
		---	---	---	---	---	---	---	cspA	---	---	K03704	---	---	4	3	3	4	4
		---	---	map02020	Two-component system	---	---	---	cusB, silB	---	---	K07798	---	---	1	2	2	2	2
		M00824	9-membered enediyne core biosynthesis, malonyl-CoA => 3-hydroxyhexadeca-4,6,8,10,12,14-hexaenoyl-ACP => 9-membered enediyne core	map01059	Biosynthesis of enediyne antibiotics	---	---	---	sgcE4, ncsE4, kedE4	---	---	K21162	---	---	1	1	1	1	1
		M00824	9-membered enediyne core biosynthesis, malonyl-CoA => 3-hydroxyhexadeca-4,6,8,10,12,14-hexaenoyl-ACP => 9-membered enediyne core	map01100	Metabolic pathways	---	---	---	sgcE4, ncsE4, kedE4	---	---	K21162	---	---	1	1	1	1	1
		M00824	9-membered enediyne core biosynthesis, malonyl-CoA => 3-hydroxyhexadeca-4,6,8,10,12,14-hexaenoyl-ACP => 9-membered enediyne core	map01110	Biosynthesis of secondary metabolites	---	---	---	sgcE4, ncsE4, kedE4	---	---	K21162	---	---	1	1	1	1	1
		---	---	---	---	---	---	---	E1.11.1.5	---	ec:1.11.1.5	K00428	---	---	2	1	1	3	3
		---	---	---	---	---	---	---	exbB	---	---	K03561	---	---	8	10	8	10	10
		M00104	Bile acid biosynthesis, cholesterol => cholate/chenodeoxycholate	map00120	Primary bile acid biosynthesis	---	---	---	E5.1.99.4, AMACR, mcr	---	ec:5.1.99.4	K01796	---	---	1	1	1	1	1
		M00104	Bile acid biosynthesis, cholesterol => cholate/chenodeoxycholate	map01100	Metabolic pathways	---	---	---	E5.1.99.4, AMACR, mcr	---	ec:5.1.99.4	K01796	---	---	1	1	1	1	1
		M00104	Bile acid biosynthesis, cholesterol => cholate/chenodeoxycholate	map04146	Peroxisome	---	---	---	E5.1.99.4, AMACR, mcr	---	ec:5.1.99.4	K01796	---	---	1	1	1	1	1
		M00036	Leucine degradation, leucine => acetoacetate + acetyl-CoA	map00071	Fatty acid degradation	---	---	---	ACADM, acd	---	ec:1.3.8.7	K00249	---	---	1	2	2	2	2
		M00087	beta-Oxidation	map00071	Fatty acid degradation	---	---	---	ACADM, acd	---	ec:1.3.8.7	K00249	---	---	1	2	2	2	2
		M00036	Leucine degradation, leucine => acetoacetate + acetyl-CoA	map00280	Valine, leucine and isoleucine degradation	---	---	---	ACADM, acd	---	ec:1.3.8.7	K00249	---	---	1	2	2	2	2
		M00087	beta-Oxidation	map00280	Valine, leucine and isoleucine degradation	---	---	---	ACADM, acd	---	ec:1.3.8.7	K00249	---	---	1	2	2	2	2
		M00036	Leucine degradation, leucine => acetoacetate + acetyl-CoA	map01100	Metabolic pathways	---	---	---	ACADM, acd	---	ec:1.3.8.7	K00249	---	---	1	2	2	2	2
		M00087	beta-Oxidation	map01100	Metabolic pathways	---	---	---	ACADM, acd	---	ec:1.3.8.7	K00249	---	---	1	2	2	2	2
		M00036	Leucine degradation, leucine => acetoacetate + acetyl-CoA	map01110	Biosynthesis of secondary metabolites	---	---	---	ACADM, acd	---	ec:1.3.8.7	K00249	---	---	1	2	2	2	2
		M00087	beta-Oxidation	map01110	Biosynthesis of secondary metabolites	---	---	---	ACADM, acd	---	ec:1.3.8.7	K00249	---	---	1	2	2	2	2
		M00036	Leucine degradation, leucine => acetoacetate + acetyl-CoA	map01212	Fatty acid metabolism	---	---	---	ACADM, acd	---	ec:1.3.8.7	K00249	---	---	1	2	2	2	2
		M00087	beta-Oxidation	map01212	Fatty acid metabolism	---	---	---	ACADM, acd	---	ec:1.3.8.7	K00249	---	---	1	2	2	2	2
		M00036	Leucine degradation, leucine => acetoacetate + acetyl-CoA	map03320	PPAR signaling pathway	---	---	---	ACADM, acd	---	ec:1.3.8.7	K00249	---	---	1	2	2	2	2
		M00087	beta-Oxidation	map03320	PPAR signaling pathway	---	---	---	ACADM, acd	---	ec:1.3.8.7	K00249	---	---	1	2	2	2	2
		M00036	Leucine degradation, leucine => acetoacetate + acetyl-CoA	map04936	Alcoholic liver disease	---	---	---	ACADM, acd	---	ec:1.3.8.7	K00249	---	---	1	2	2	2	2
		M00087	beta-Oxidation	map04936	Alcoholic liver disease	---	---	---	ACADM, acd	---	ec:1.3.8.7	K00249	---	---	1	2	2	2	2
		---	---	---	---	---	---	---	K08989	---	---	K08989	---	---	1	1	1	1	1
		M00034	Methionine salvage pathway	map00270	Cysteine and methionine metabolism	---	---	---	speE, SRM, SPE3	---	ec:2.5.1.16	K00797	---	---	2	2	2	2	2
		M00133	Polyamine biosynthesis, arginine => agmatine => putrescine => spermidine	map00270	Cysteine and methionine metabolism	---	---	---	speE, SRM, SPE3	---	ec:2.5.1.16	K00797	---	---	2	2	2	2	2
		M00034	Methionine salvage pathway	map00330	Arginine and proline metabolism	---	---	---	speE, SRM, SPE3	---	ec:2.5.1.16	K00797	---	---	2	2	2	2	2
		M00133	Polyamine biosynthesis, arginine => agmatine => putrescine => spermidine	map00330	Arginine and proline metabolism	---	---	---	speE, SRM, SPE3	---	ec:2.5.1.16	K00797	---	---	2	2	2	2	2
		M00034	Methionine salvage pathway	map00480	Glutathione metabolism	---	---	---	speE, SRM, SPE3	---	ec:2.5.1.16	K00797	---	---	2	2	2	2	2
		M00133	Polyamine biosynthesis, arginine => agmatine => putrescine => spermidine	map00480	Glutathione metabolism	---	---	---	speE, SRM, SPE3	---	ec:2.5.1.16	K00797	---	---	2	2	2	2	2
		M00034	Methionine salvage pathway	map01100	Metabolic pathways	---	---	---	speE, SRM, SPE3	---	ec:2.5.1.16	K00797	---	---	2	2	2	2	2
		M00133	Polyamine biosynthesis, arginine => agmatine => putrescine => spermidine	map01100	Metabolic pathways	---	---	---	speE, SRM, SPE3	---	ec:2.5.1.16	K00797	---	---	2	2	2	2	2
		---	---	map03018	RNA degradation	---	---	---	rne	---	ec:3.1.26.12	K08300	---	---	1	1	1	1	1
		---	---	---	---	---	---	---	mshM	---	---	K12283	---	---	0	1	1	0	0
		---	---	---	---	---	---	---	ydiY	---	---	K07283	---	---	0	2	2	0	0
		---	---	---	---	---	---	---	hhoB, degS	---	---	K04691	---	---	0	1	1	0	0
		---	---	---	---	---	---	---	prkC, stkP	---	ec:2.7.11.1	K12132	---	---	0	1	1	0	0
		M00087	beta-Oxidation	map00071	Fatty acid degradation	---	---	---	ACADL	---	ec:1.3.8.8	K00255	---	---	0	1	1	0	0
		M00087	beta-Oxidation	map01100	Metabolic pathways	---	---	---	ACADL	---	ec:1.3.8.8	K00255	---	---	0	1	1	0	0
		M00087	beta-Oxidation	map01212	Fatty acid metabolism	---	---	---	ACADL	---	ec:1.3.8.8	K00255	---	---	0	1	1	0	0
		M00087	beta-Oxidation	map03320	PPAR signaling pathway	---	---	---	ACADL	---	ec:1.3.8.8	K00255	---	---	0	1	1	0	0
		---	---	map00760	Nicotinate and nicotinamide metabolism	---	---	---	E3.6.1.22, NUDT12, nudC	---	ec:3.6.1.22	K03426	---	---	0	1	1	0	0
		---	---	map01100	Metabolic pathways	---	---	---	E3.6.1.22, NUDT12, nudC	---	ec:3.6.1.22	K03426	---	---	0	1	1	0	0
		---	---	map04146	Peroxisome	---	---	---	E3.6.1.22, NUDT12, nudC	---	ec:3.6.1.22	K03426	---	---	0	1	1	0	0
		---	---	---	---	---	---	---	czcB, cusB, cnrB	---	---	K15727	---	---	0	1	1	1	1
