# Supplementary material for: Exploring novel alkane-degradation pathways in uncultured bacteria from the North Atlantic Ocean
Source: mSystems. 2023 Sep 13;8(5):e00619-23. doi: 10.1128/msystems.00619-23 (PMC10654063; doi:10.1128/msystems.00619-23)
Supplement: Tables S9 and S10 — Best hits found in CANT-HYD database and to the reference genome of Alcanivorax dieselolei. [file msystems.00619-23-s0010.xlsx]

## Sheet: Sp9
		Supplementary Table 9. Best hits found in CANT-HYD database.
		target name	query name	E-value	score	bias	E-value	score	bias	exp	reg	clu	ov	env	dom	rep	inc	Class	Genus
	1	SIP1_5_Bin10-scaffold_53_c1_5	AlkB	2.6e-182	604.7	2.7	3.2e-182	604.5	2.7	1	1	0	0	1	1	1	1	Gammaproteobacteria	Marinobacter
	2	SIP1_5_Bin10-scaffold_435_c1_20	CYP153	3e-200	663.1	0	3.8e-200	662.8	0	1	1	0	0	1	1	1	1	Gammaproteobacteria	Marinobacter
	3	SIP1_5_Bin10-scaffold_98_c1_87	DmpO	1.9e-42	141.8	0.2	2.1e-42	141.7	0.2	1	1	0	0	1	1	1	1	Gammaproteobacteria	Marinobacter
	4	SIP_5_Bin11-scaffold_29_c1_100	AlkB	1.8e-216	717.1	0.3	2.2e-216	716.9	0.3	1	1	0	0	1	1	1	1	Gammaproteobacteria	Alcanivorax
	5	SIP_5_Bin11-scaffold_29_c1_98	AlkB	4e-171	567.6	5.8	4.9e-171	567.3	5.8	1	1	0	0	1	1	1	1	Gammaproteobacteria	Alcanivorax
	6	SIP_5_Bin11-scaffold_29_c1_75	AlmA_GroupI	4.3e-292	966.5	0	4.9e-292	966.3	0	1	1	0	0	1	1	1	1	Gammaproteobacteria	Alcanivorax
	7	SIP_5_Bin11-scaffold_707_c1_3	CYP153	1.9e-205	679.9	0	2.3e-205	679.7	0	1	1	0	0	1	1	1	1	Gammaproteobacteria	Alcanivorax
	8	SIP_5_Bin11-scaffold_7_c1_3	CYP153	7.2e-204	674.8	0	8.6e-204	674.5	0	1	1	0	0	1	1	1	1	Gammaproteobacteria	Alcanivorax
	9	SIP_5_Bin15-scaffold_143_c1_51	CYP153	1.1e-194	644.5	0	1.4e-194	644.2	0	1	1	0	0	1	1	1	1	Alphaproteobacteria	Henriciella
	10	SIP1_5_Bin18-scaffold_1197_c1_3	AlkB	8.3e-175	579.5	4.4	9.9e-175	579.3	4.4	1	1	0	0	1	1	1	1	Gammaproteobacteria	Oleibacter
	11	SIP_5_Bin25_sub-scaffold_530_c3_5	AlmA_GroupI	0	1023.4	0	0	1023.3	0	1	1	0	0	1	1	1	1	Gammaproteobacteria	Alcanivorax
	12	SIP_5_Bin25_sub-scaffold_1977_c1_3	AlmA_GroupI	1e-303	1004.8	0	1.2e-303	1004.6	0	1	1	0	0	1	1	1	1	Gammaproteobacteria	Alcanivorax
	13	SIP_5_Bin25_sub-scaffold_56_c1_113	AlmA_GroupI	1.9e-290	961.1	0	2.1e-290	960.9	0	1	1	0	0	1	1	1	1	Gammaproteobacteria	Alcanivorax
	14	SIP_5_Bin25_sub-scaffold_5_c1_12	CYP153	6.4e-197	651.9	0	7.6e-197	651.7	0	1	1	0	0	1	1	1	1	Gammaproteobacteria	Alcanivorax
	15	SIP_5_Bin25_sub-scaffold_74_c1_148	CYP153	3.6e-148	491.3	0	4e-148	491.1	0	1	1	0	0	1	1	1	1	Gammaproteobacteria	Alcanivorax
	16	SIP_5_Bin32-scaffold_517_c1_9	CYP153	3.1e-209	692.6	0	3.6e-209	692.3	0	1	1	0	0	1	1	1	1	Alphaproteobacteria	Hyphomonas
	17	SIP_5_Bin32-scaffold_213_c1_26	CYP153	7.2e-201	665	0	8.7e-201	664.7	0	1	1	0	0	1	1	1	1	Alphaproteobacteria	Hyphomonas
	18	SIP_5_Bin33-scaffold_101_c1_8	AlkB	1e-177	589.1	5.4	1.3e-177	588.7	5.4	1	1	0	0	1	1	1	1	Alphaproteobacteria	Hyphomonas
	19	SIP_5_Bin37-scaffold_476_c1_5	non_NdoB_type	3e-147	488.8	0.2	3.3e-147	488.7	0.2	1	1	0	0	1	1	1	1	Alphaproteobacteria	Pseudophaeobacter
	20	SIP_5_2.B14-scaffold_1_c1_597	AlkB	3e-182	604.7	2.7	3.6e-182	604.5	2.7	1	1	0	0	1	1	1	1	Gammaproteobacteria	Marinobacter
	21	SIP_5_2.B14-scaffold_2607_c1_3	CYP153	2.7e-205	679.9	0	3.2e-205	679.7	0	1	1	0	0	1	1	1	1	Gammaproteobacteria	Marinobacter
	22	SIP_5_2.B14-scaffold_361_c1_20	CYP153	3.5e-200	663.1	0	4.3e-200	662.8	0	1	1	0	0	1	1	1	1	Gammaproteobacteria	Marinobacter
	23	SIP_5_2.B14-scaffold_45_c1_43	DmpO	2.2e-42	141.8	0.2	2.3e-42	141.7	0.2	1	1	0	0	1	1	1	1	Gammaproteobacteria	Marinobacter
	24	SIP2_5_Bin18-scaffold_1714_c1_3	AlmA_GroupI	1.1e-303	1004.8	0	1.3e-303	1004.6	0	1	1	0	0	1	1	1	1	Gammaproteobacteria	Alcanivorax
	25	SIP2_5_Bin18-scaffold_63_c1_18	AlmA_GroupI	2e-290	961.1	0	2.3e-290	960.9	0	1	1	0	0	1	1	1	1	Gammaproteobacteria	Alcanivorax
	26	SIP2_5_Bin18-scaffold_334_c1_16	CYP153	6.8e-197	651.9	0	8e-197	651.7	0	1	1	0	0	1	1	1	1	Gammaproteobacteria	Alcanivorax
	27	SIP2_5_Bin18-scaffold_777_c1_2	CYP153	3.8e-148	491.3	0	4.3e-148	491.1	0	1	1	0	0	1	1	1	1	Gammaproteobacteria	Alcanivorax
	28	SIP_5_Bin3-scaffold_395_c1_5	non_NdoB_type	2.9e-147	488.8	0.2	3.3e-147	488.7	0.2	1	1	0	0	1	1	1	1	Alphaproteobacteria	Pseudophaeobacter
	29	SIP_700_Bin1-scaffold_133_c1_6	non_NdoB_type	5e-139	461.4	0	6.1e-139	461.1	0	1	1	0	0	1	1	1	1	Alphaproteobacteria	Paracoccus
	30	SIP_700_Bin20-scaffold_42_c1_155	AlkB	2.5e-213	706.9	0	3e-213	706.6	0	1	1	0	0	1	1	1	1	Gammaproteobacteria	Alcanivorax
	31	SIP_700_Bin20-scaffold_42_c1_157	AlkB	1.8e-170	565.5	5.4	2.2e-170	565.2	5.4	1	1	0	0	1	1	1	1	Gammaproteobacteria	Alcanivorax
	32	SIP_700_Bin20-scaffold_76_c1_14	AlmA_GroupI	0	1012.7	0	0	1012.5	0	1	1	0	0	1	1	1	1	Gammaproteobacteria	Alcanivorax
	33	SIP_700_Bin20-scaffold_42_c1_175	AlmA_GroupI	3e-292	967	0	3.4e-292	966.9	0	1	1	0	0	1	1	1	1	Gammaproteobacteria	Alcanivorax
	34	SIP_700_Bin20-scaffold_76_c1_25	CYP153	6.2e-203	671.7	0	7.4e-203	671.5	0	1	1	0	0	1	1	1	1	Gammaproteobacteria	Alcanivorax
	35	SIP_700_Bin20-scaffold_10_c1_241	CYP153	9.6e-203	671.1	0	1.2e-202	670.8	0	1	1	0	0	1	1	1	1	Gammaproteobacteria	Alcanivorax
	36	SIP_700_Bin3-scaffold_6_c1_5	AlkB	2.6e-182	604.7	2.7	3.1e-182	604.5	2.7	1	1	0	0	1	1	1	1	Gammaproteobacteria	Marinobacter
	37	SIP_700_Bin3-scaffold_420_c1_6	CYP153	3e-200	663.1	0	3.7e-200	662.8	0	1	1	0	0	1	1	1	1	Gammaproteobacteria	Marinobacter
	38	SIP_700_Bin3-scaffold_70_c1_129	DmpO	1.9e-42	141.8	0.2	2e-42	141.7	0.2	1	1	0	0	1	1	1	1	Gammaproteobacteria	Marinobacter
	39	SIP_700_Bin13-scaffold_1362_c1_5	non_NdoB_type	2.7e-147	488.8	0.2	3e-147	488.7	0.2	1	1	0	0	1	1	1	1	Alphaproteobacteria	Pseudophaeobacter
	40	SIP_700_Bin24-scaffold_3_c1_5	AlkB	1.6e-182	604.7	2.7	1.9e-182	604.5	2.7	1	1	0	0	1	1	1	1	Gammaproteobacteria	Marinobacter
	41	SIP_700_Bin24-scaffold_368_c1_20	CYP153	1.8e-200	663.1	0	2.3e-200	662.8	0	1	1	0	0	1	1	1	1	Gammaproteobacteria	Marinobacter

## Sheet: Sp10
		Supplementary Table 10. Best hits found to the reference genome of Alcanivorax dieselolei.
		qseqid	sseqid	pident	length	mismatch	gapopen	qstart	qend	sstart	send	evalue	bitscore	Bin_name	Gene name in Alcanivorax dieselolei	Gene name
	1	SIP_5_Bin25_sub-scaffold_1977_c1_3	lcl|CP003466.1_prot_AFT70326.1_2037	72	500	140	0	1	500	1	500	0	796	SIP_5_Bin2-o_Pseudomonadales	B5T_02052	almA
	2	SIP_5_Bin25_sub-scaffold_530_c3_5	lcl|CP003466.1_prot_AFT70326.1_2037	73.347	499	133	0	1	499	1	499	0	804	SIP_5_Bin2-o_Pseudomonadales	B5T_02052	almA
	3	SIP2_5_Bin18-scaffold_1714_c1_3	lcl|CP003466.1_prot_AFT70326.1_2037	72	500	140	0	1	500	1	500	0	796	SIP2_5_Bin18-g_Alcanivorax	B5T_02052	almA
	4	SIP_700_Bin20-scaffold_76_c1_14	lcl|CP003466.1_prot_AFT70326.1_2037	72.4	500	138	0	1	500	1	500	0	796	SIP_700_Bin20-g_Alcanivorax	B5T_02052	almA
	5	SIP_5_Bin11-scaffold_182_c1_68	lcl|CP003466.1_prot_AFT68354.1_65	76.751	671	156	0	1	671	1	671	0	982	SIP_5_Bin1-s_Planktomarina temperata	B5T_00065	mcp
	6	SIP_5_Bin25_sub-scaffold_13_c1_50	lcl|CP003466.1_prot_AFT68354.1_65	77.827	672	148	1	1	672	1	671	0	1006	SIP_5_Bin2-o_Pseudomonadales	B5T_00065	mcp
	7	SIP2_5_Bin18-scaffold_157_c1_15	lcl|CP003466.1_prot_AFT68354.1_65	77.827	672	148	1	1	672	1	671	0	1006	SIP2_5_Bin18-g_Alcanivorax	B5T_00065	mcp
	8	SIP_700_Bin20-scaffold_281_c1_8	lcl|CP003466.1_prot_AFT68354.1_65	77.976	672	147	1	1	672	1	671	0	1005	SIP_700_Bin20-g_Alcanivorax	B5T_00065	mcp
	9	SIP_5_Bin11-scaffold_182_c1_69	lcl|CP003466.1_prot_AFT68353.1_64	70.345	290	85	1	1	290	1	289	4.1e-151	422	SIP_5_Bin1-s_Planktomarina temperata	B5T_00064	cheR
	10	SIP_5_Bin25_sub-scaffold_13_c1_54	lcl|CP003466.1_prot_AFT68350.1_61	71.724	145	41	0	4	148	15	159	1.12e-73	215	SIP_5_Bin2-o_Pseudomonadales	B5T_00061	chew-2
	11	SIP2_5_Bin18-scaffold_157_c1_11	lcl|CP003466.1_prot_AFT68350.1_61	71.724	145	41	0	4	148	15	159	1.12e-73	215	SIP2_5_Bin18-g_Alcanivorax	B5T_00061	chew-2
	12	SIP_700_Bin20-scaffold_281_c1_12	lcl|CP003466.1_prot_AFT68350.1_61	70.548	146	43	0	3	148	14	159	3.14e-73	214	SIP_700_Bin20-g_Alcanivorax	B5T_00061	chew-2
	13	SIP_5_Bin11-scaffold_43_c1_180	lcl|CP003466.1_prot_AFT70485.1_2196	84.774	486	74	0	15	500	26	511	0	821	SIP_5_Bin1-s_Planktomarina temperata	B5T_02211	gspE
	14	SIP_5_Bin25_sub-scaffold_5_c1_500	lcl|CP003466.1_prot_AFT70485.1_2196	85.163	492	73	0	9	500	20	511	0	829	SIP_5_Bin2-o_Pseudomonadales	B5T_02211	gspE
	15	SIP2_5_Bin18-scaffold_43_c1_87	lcl|CP003466.1_prot_AFT70485.1_2196	85.163	492	73	0	9	500	20	511	0	829	SIP2_5_Bin18-g_Alcanivorax	B5T_02211	gspE
	16	SIP_700_Bin20-scaffold_17_c3_205	lcl|CP003466.1_prot_AFT70485.1_2196	83.099	497	84	0	4	500	15	511	0	824	SIP_700_Bin20-g_Alcanivorax	B5T_02211	gspE
	17	SIP_5_Bin11-scaffold_43_c1_181	lcl|CP003466.1_prot_AFT70486.1_2197	80.296	406	80	0	1	406	1	406	0	671	SIP_5_Bin1-s_Planktomarina temperata	B5T_02212	gspF
	18	SIP_5_Bin25_sub-scaffold_5_c1_501	lcl|CP003466.1_prot_AFT70486.1_2197	80.049	406	80	1	1	405	1	406	0	664	SIP_5_Bin2-o_Pseudomonadales	B5T_02212	gspF
	19	SIP2_5_Bin18-scaffold_43_c1_86	lcl|CP003466.1_prot_AFT70486.1_2197	80.049	406	80	1	1	405	1	406	0	664	SIP2_5_Bin18-g_Alcanivorax	B5T_02212	gspF
	20	SIP_700_Bin20-scaffold_17_c3_206	lcl|CP003466.1_prot_AFT70486.1_2197	80.296	406	79	1	1	405	1	406	0	669	SIP_700_Bin20-g_Alcanivorax	B5T_02212	gspF
	21	SIP_5_Bin11-scaffold_148_c1_63	lcl|CP003466.1_prot_AFT69796.1_1507	83.357	715	119	0	1	715	1	715	0	1219	SIP_5_Bin1-s_Planktomarina temperata	B5T_01517	foc
	22	SIP_5_Bin25_sub-scaffold_5_c1_128	lcl|CP003466.1_prot_AFT69796.1_1507	81.259	715	134	0	1	715	1	715	0	1198	SIP_5_Bin2-o_Pseudomonadales	B5T_01517	foc
	23	SIP_700_Bin20-scaffold_13_c1_77	lcl|CP003466.1_prot_AFT69796.1_1507	82.098	715	128	0	1	715	1	715	0	1197	SIP_700_Bin20-g_Alcanivorax	B5T_01517	foc
	24	SIP_5_Bin11-scaffold_148_c1_33	lcl|CP003466.1_prot_AFT69767.1_1478	71.231	650	187	0	1	650	1	650	0	942	SIP_5_Bin1-s_Planktomarina temperata	B5T_01485	ompS
	25	SIP_700_Bin20-scaffold_13_c1_46	lcl|CP003466.1_prot_AFT69767.1_1478	70.615	650	191	0	1	650	1	650	0	947	SIP_700_Bin20-g_Alcanivorax	B5T_01485	ompS
	26	SIP_5_Bin11-scaffold_132_c1_66	lcl|CP003466.1_prot_AFT69277.1_988	75.962	104	25	0	14	117	20	123	6.76e-53	159	SIP_5_Bin1-s_Planktomarina temperata	B5T_00993	cyoD
	27	SIP_5_Bin25_sub-scaffold_199_c1_15	lcl|CP003466.1_prot_AFT69277.1_988	75.472	106	26	0	14	119	20	125	4.05e-56	168	SIP_5_Bin2-o_Pseudomonadales	B5T_00993	cyoD
	28	SIP2_5_Bin18-scaffold_146_c2_46	lcl|CP003466.1_prot_AFT69277.1_988	75.472	106	26	0	14	119	20	125	4.05e-56	168	SIP2_5_Bin18-g_Alcanivorax	B5T_00993	cyoD
	29	SIP_700_Bin20-scaffold_3_c2_51	lcl|CP003466.1_prot_AFT69277.1_988	73.333	105	28	0	14	118	20	124	1.96e-54	163	SIP_700_Bin20-g_Alcanivorax	B5T_00993	cyoD
